# Supplementary material for: 1-(4-Methoxy­phen­yl)imidazolidine-2,4-dione
Source: Acta Crystallogr Sect E Struct Rep Online. 2010 May 12;66(Pt 6):o1308. doi: 10.1107/S1600536810016478 (PMC2979635; doi:10.1107/S1600536810016478)
Supplement: Supplementary file 2 [file e-66-o1308-Isup2.hkl]

# 
# h,k,l, Fc-squared, Fo-squared, sigma(Fo-squared) and status flag 
# 
data_I
_shelx_title ' r91029g in P2(1)/c' 
_shelx_refln_list_code          4 
_shelx_F_calc_maximum      103.37 
_exptl_crystal_F_000       432.00 
_reflns_d_resolution_high  0.7603 
 
loop_ 
 _symmetry_equiv_pos_as_xyz 
 'x, y, z' 
 '-x, y+1/2, -z+1/2' 
 '-x, -y, -z' 
 'x, -y-1/2, z-1/2' 
 
_cell_length_a     4.9993 
_cell_length_b     6.1566 
_cell_length_c    30.0518 
_cell_angle_alpha  90.000 
_cell_angle_beta   93.914 
_cell_angle_gamma  90.000 
 
_shelx_F_squared_multiplier     1.000 
 
loop_ 
 _refln_index_h 
 _refln_index_k 
 _refln_index_l 
 _refln_F_squared_calc 
 _refln_F_squared_meas 
 _refln_F_squared_sigma 
 _refln_observed_status 
   1   0   0      257.99      182.62      6.79 o 
   2   0   0      166.54      182.26      5.64 o 
   3   0   0      270.45      301.37     34.37 o 
   4   0   0       98.50      103.24      7.95 o 
   5   0   0       20.54       19.06      3.10 o 
   6   0   0      307.61      376.41     19.04 o 
   1   1   0      403.29      265.94      5.42 o 
   2   1   0     1870.18     1768.63     50.02 o 
   3   1   0      459.25      361.71     39.97 o 
   4   1   0       83.29       89.88      5.43 o 
   5   1   0        2.28        1.93      2.33 o 
   6   1   0        0.00        1.33      2.02 o 
   0   2   0      496.73      370.38     10.66 o 
   1   2   0       41.53       43.31      1.31 o 
   2   2   0      111.00      106.40      3.86 o 
   3   2   0      179.82      186.13      9.29 o 
   4   2   0        0.71        1.39      0.77 o 
   5   2   0      222.99      233.91     23.01 o 
   6   2   0        5.72        4.94      2.58 o 
   1   3   0     1744.00     1407.23     84.53 o 
   2   3   0      634.30      535.98     28.54 o 
   3   3   0        0.39        1.51      1.29 o 
   4   3   0       14.96       15.69      2.89 o 
   5   3   0        6.35        6.13      1.89 o 
   6   3   0       27.93       28.53      6.61 o 
   0   4   0     1345.02     1196.08    126.49 o 
   1   4   0       11.74       14.54      6.02 o 
   2   4   0      305.66      339.69     22.84 o 
   3   4   0       17.62       21.21      5.08 o 
   4   4   0        0.24        0.81      1.18 o 
   5   4   0       69.91       75.03      6.85 o 
   1   5   0       44.99       36.01      5.89 o 
   2   5   0      175.83      169.95     13.93 o 
   3   5   0        5.90        3.71      1.86 o 
   4   5   0        1.01        1.09      1.12 o 
   5   5   0        0.64        0.30      1.92 o 
   0   6   0       39.19       42.24     16.12 o 
   1   6   0      240.27      265.27     26.59 o 
   2   6   0      308.45      328.16     30.80 o 
   3   6   0       15.48       10.39      3.40 o 
   4   6   0       99.01      103.00     10.88 o 
   1   7   0       47.61       45.02     19.54 o 
   2   7   0       20.69       13.52     13.02 o 
   3   7   0        0.09        1.26      1.76 o 
   0   8   0        0.15        1.90      2.85 o 
   1   8   0        5.13        4.72      7.08 o 
  -6   1   1       10.28        8.13      3.95 o 
  -5   1   1      327.13      396.79     24.47 o 
  -4   1   1      216.50      242.70     11.27 o 
  -3   1   1       77.33       78.40      3.39 o 
  -2   1   1      476.81      400.33     25.33 o 
  -1   1   1       71.07       69.85      2.08 o 
   0   1   1     2614.18     3077.53     65.93 o 
   1   1   1     3399.38     4145.24    101.33 o 
   2   1   1      470.81      407.38     34.51 o 
   3   1   1        0.02        0.22      0.24 o 
   4   1   1       47.79       45.95      3.56 o 
   5   1   1       16.46       12.73      5.18 o 
   6   1   1      220.51      277.82     22.07 o 
  -6   2   1        3.66        3.67      3.00 o 
  -5   2   1      119.94      128.37     11.92 o 
  -4   2   1      200.92      214.40     17.80 o 
  -3   2   1      171.77      182.44      9.35 o 
  -2   2   1      148.63      148.13      4.44 o 
  -1   2   1      650.02      505.52     20.60 o 
   0   2   1      363.53      295.00      6.87 o 
   1   2   1      168.95      198.33      2.92 o 
   2   2   1      205.29      257.28      7.99 o 
   3   2   1      256.58      305.65     15.09 o 
   4   2   1        2.41        1.50      0.67 o 
   5   2   1       99.13      104.18     10.40 o 
   6   2   1        7.05        2.99      2.67 o 
  -6   3   1       52.29       52.32      9.42 o 
  -5   3   1       32.13       29.69      3.93 o 
  -4   3   1        3.94        3.82      1.26 o 
  -3   3   1        3.20        1.64      1.29 o 
  -2   3   1       18.14       15.52      2.75 o 
  -1   3   1      153.76      167.90      7.16 o 
   0   3   1      212.86      227.82     11.95 o 
   1   3   1      517.48      459.74     24.30 o 
   2   3   1       31.50       33.13      3.85 o 
   3   3   1      755.74      951.05     89.53 o 
   4   3   1        2.54        1.90      1.09 o 
   5   3   1       83.28       74.79      7.63 o 
   6   3   1        1.16        2.38      2.16 o 
  -5   4   1       15.15       15.96      4.79 o 
  -4   4   1       31.16       29.28      4.34 o 
  -3   4   1        8.06        7.01      2.13 o 
  -2   4   1        1.61        2.62      1.40 o 
  -1   4   1       25.39       25.15      3.34 o 
   0   4   1      152.85      176.08     20.30 o 
   1   4   1        2.81        7.25      3.25 o 
   2   4   1       21.76       22.36      4.07 o 
   3   4   1       25.11       29.51      3.33 o 
   4   4   1       77.64       84.45      5.17 o 
   5   4   1        9.78       10.20      3.23 o 
  -5   5   1        5.79        3.08      3.00 o 
  -4   5   1        1.81        1.18      0.92 o 
  -3   5   1        2.59        5.65      1.76 o 
  -2   5   1      207.07      187.53     13.68 o 
  -1   5   1      179.69      167.74     24.95 o 
   0   5   1      115.25      123.37     11.21 o 
   1   5   1       56.51       62.11      5.89 o 
   2   5   1      378.06      438.41     25.97 o 
   3   5   1      368.51      386.18     22.23 o 
   4   5   1       63.48       63.48      4.79 o 
   5   5   1       10.74        6.30      3.57 o 
  -4   6   1       23.28       14.37      7.70 o 
  -3   6   1       53.40       54.87      4.74 o 
  -2   6   1       43.70       40.55      6.97 o 
  -1   6   1        0.00        1.47      2.66 o 
   0   6   1       84.89       88.89     12.09 o 
   1   6   1      642.16      799.25     72.23 o 
   2   6   1        0.03        2.88      2.78 o 
   3   6   1       46.45       50.59      4.83 o 
   4   6   1       23.73       14.27      7.16 o 
  -3   7   1       57.80       65.60      7.40 o 
  -2   7   1      174.34      202.41     22.13 o 
  -1   7   1        0.02        1.02      2.10 o 
   0   7   1       58.84       46.97     20.94 o 
   1   7   1        5.70        6.77      5.66 o 
   2   7   1      121.70      134.60     11.86 o 
   3   7   1       94.80       92.58     10.49 o 
  -1   8   1        0.11        2.36      3.51 o 
   0   8   1       87.54       96.13     17.20 o 
  -6   0   2       10.09        7.05      8.44 o 
  -5   0   2       21.72       21.06     14.57 o 
  -4   0   2       11.65       12.97      5.12 o 
  -3   0   2     1883.15     2130.47    272.24 o 
  -2   0   2      301.36      234.61      7.75 o 
  -1   0   2     2533.69     2855.55     71.68 o 
   1   0   2     1332.37     1152.31     18.98 o 
   2   0   2     1691.63     1458.55     53.11 o 
   3   0   2       10.87        7.06      3.70 o 
   4   0   2        2.65        2.73      3.21 o 
   5   0   2        2.59        4.36      3.20 o 
   6   0   2      168.99      192.84     21.08 o 
  -6   1   2       49.65       47.17      6.38 o 
  -5   1   2      446.23      529.69     55.84 o 
  -4   1   2      155.05      179.51      8.60 o 
  -3   1   2      226.45      233.99     10.12 o 
  -2   1   2      243.97      244.05      9.83 o 
  -1   1   2      631.39      482.20     16.78 o 
   0   1   2     5851.80     9480.43    275.77 o 
   1   1   2     1043.28      910.67     21.41 o 
   2   1   2      296.14      260.61     18.45 o 
   3   1   2        5.73        4.34      0.55 o 
   4   1   2      278.41      313.49     14.04 o 
   5   1   2       26.56       26.07      4.96 o 
   6   1   2        0.04        2.59      3.31 o 
  -6   2   2       51.37       52.02      6.48 o 
  -5   2   2        2.41        2.94      3.44 o 
  -4   2   2       56.67       55.63      3.91 o 
  -3   2   2      124.02      136.70      7.04 o 
  -2   2   2      198.66      238.49      6.14 o 
  -1   2   2      597.03      500.20     29.79 o 
   0   2   2     1130.16      917.13     25.81 o 
   1   2   2        1.91        0.96      0.54 o 
   2   2   2      669.16      587.23     35.75 o 
   3   2   2        5.04        4.81      1.02 o 
   4   2   2       37.49       35.48      1.76 o 
   5   2   2        8.40        5.51      2.62 o 
   6   2   2       75.31       70.67      7.95 o 
  -6   3   2       22.59       18.61      5.36 o 
  -5   3   2      106.55      105.80      9.10 o 
  -4   3   2       33.59       34.67      2.88 o 
  -3   3   2        0.40        1.28      1.01 o 
  -2   3   2      198.42      239.40     13.39 o 
  -1   3   2        1.82        1.04      1.19 o 
   0   3   2      495.30      416.60     27.96 o 
   1   3   2      138.47      160.20      7.37 o 
   2   3   2      252.49      255.53     13.90 o 
   3   3   2       16.71       22.01      3.56 o 
   4   3   2      124.57      119.07      8.38 o 
   5   3   2        0.81        1.88      1.57 o 
   6   3   2        6.06        4.76      3.76 o 
  -5   4   2        1.30        0.79      2.15 o 
  -4   4   2       51.62       54.86      3.59 o 
  -3   4   2      363.08      376.18     30.71 o 
  -2   4   2        0.49        1.52      1.75 o 
  -1   4   2      164.77      181.36     14.37 o 
   0   4   2        9.25       14.77      4.78 o 
   1   4   2      696.22      957.73     87.54 o 
   2   4   2      370.83      440.35     33.35 o 
   3   4   2       96.84       73.80     11.85 o 
   4   4   2        3.49        2.78      0.91 o 
   5   4   2       15.57       12.16      3.80 o 
  -5   5   2       12.66        7.67      4.30 o 
  -4   5   2        2.93        1.87      1.52 o 
  -3   5   2        9.14        6.90      2.24 o 
  -2   5   2       68.76       65.66      5.93 o 
  -1   5   2      393.19      469.27     26.43 o 
   0   5   2      148.42      154.69      9.83 o 
   1   5   2      325.16      350.91     19.36 o 
   2   5   2       36.75       33.49     11.98 o 
   3   5   2       34.66       15.52      4.99 o 
   4   5   2       51.28       52.84      4.65 o 
   5   5   2        1.52        2.14      2.07 o 
  -4   6   2       86.97       80.96      7.61 o 
  -3   6   2       29.93       26.88      3.39 o 
  -2   6   2        8.14        5.85      4.38 o 
  -1   6   2      147.61      144.82     17.20 o 
   0   6   2       38.49       33.18     17.24 o 
   1   6   2       11.56       16.36      5.81 o 
   2   6   2        1.68        1.18      2.22 o 
   3   6   2        0.19        1.57      1.84 o 
   4   6   2       42.36       37.63      6.12 o 
  -3   7   2        0.00        0.34      1.85 o 
  -2   7   2       46.78       34.88     12.34 o 
  -1   7   2       15.01       18.10     10.96 o 
   0   7   2        1.14        2.31      3.87 o 
   1   7   2        5.13        6.12      4.76 o 
   2   7   2       88.22       76.44      8.38 o 
   3   7   2        5.70        1.53      3.63 o 
   0   8   2        0.12        1.97      1.67 o 
  -6   1   3       61.16       61.05      5.30 o 
  -5   1   3        8.62        5.34      4.51 o 
  -4   1   3        0.84        0.23      1.91 o 
  -3   1   3       13.20       12.41      1.04 o 
  -2   1   3        7.04        7.48      1.13 o 
  -1   1   3     1798.08     1682.05     27.30 o 
   0   1   3      414.61      260.78      6.97 o 
   1   1   3     1047.73      831.94     26.04 o 
   2   1   3       58.41       51.74      1.57 o 
   3   1   3       39.99       43.28      2.00 o 
   4   1   3       27.75       27.74      5.57 o 
   5   1   3       14.62       11.88      4.21 o 
   6   1   3        0.30        2.27      2.55 o 
  -6   2   3        0.81        0.72      1.68 o 
  -5   2   3      131.49      134.78     10.98 o 
  -4   2   3      607.73      720.92     57.99 o 
  -3   2   3       28.08       37.92      2.45 o 
  -2   2   3      431.19      359.44     22.12 o 
  -1   2   3       29.05       25.79      1.55 o 
   0   2   3       23.16       17.83      1.00 o 
   1   2   3      639.17      539.31     24.65 o 
   2   2   3      139.56      166.27      5.54 o 
   3   2   3       19.17       19.17      1.53 o 
   4   2   3        4.77        3.67      1.34 o 
   5   2   3      188.01      210.00     16.22 o 
   6   2   3       70.87       73.86      9.62 o 
  -6   3   3        6.21        5.13      2.75 o 
  -5   3   3       22.90       17.62      3.94 o 
  -4   3   3        9.26       10.07      2.70 o 
  -3   3   3       75.74       70.64      4.72 o 
  -2   3   3      462.53      618.52     37.65 o 
  -1   3   3      432.11      507.09     98.34 o 
   0   3   3       24.42       21.60      2.01 o 
   1   3   3      267.44      348.33     14.06 o 
   2   3   3       61.78       66.97      4.45 o 
   3   3   3        4.21        6.49      2.15 o 
   4   3   3       65.04       69.78      5.78 o 
   5   3   3      106.10      109.66      9.75 o 
   6   3   3        2.56        1.47      2.95 o 
  -5   4   3        3.25        4.33      2.81 o 
  -4   4   3       59.08       49.26      3.87 o 
  -3   4   3       63.50       57.25      4.77 o 
  -2   4   3      869.31     1246.27     13.82 o 
  -1   4   3      288.08      337.17     25.42 o 
   0   4   3      268.24      295.37     24.26 o 
   1   4   3        0.02        2.83      3.44 o 
   2   4   3        2.70        2.83      1.38 o 
   3   4   3      405.03      455.31     21.12 o 
   4   4   3       24.34       20.85      3.65 o 
   5   4   3        1.12        0.82      1.71 o 
  -5   5   3       29.06       26.37      6.29 o 
  -4   5   3       51.41       49.24      5.14 o 
  -3   5   3       36.66       35.69      3.13 o 
  -2   5   3        8.37        6.72      2.14 o 
  -1   5   3      360.70      427.45     22.95 o 
   0   5   3        8.24       10.29      6.75 o 
   1   5   3      146.14      137.46     11.93 o 
   2   5   3      388.77      456.39     32.40 o 
   3   5   3      126.70      115.89      6.27 o 
   4   5   3        0.02        0.18      0.94 o 
   5   5   3       12.13        8.73      5.28 o 
  -4   6   3       41.45       44.93      7.10 o 
  -3   6   3        5.08        3.59      1.53 o 
  -2   6   3      279.11      258.74     20.28 o 
  -1   6   3      852.06     1179.80     41.08 o 
   0   6   3       59.62       53.74      8.58 o 
   1   6   3       92.91       95.43     12.29 o 
   2   6   3      267.74      266.75     27.77 o 
   3   6   3        5.59        2.08      1.61 o 
   4   6   3        2.59        3.55      2.19 o 
  -3   7   3        3.45        1.84      1.95 o 
  -2   7   3       17.11       11.94      4.51 o 
  -1   7   3       12.50       10.63      6.95 o 
   0   7   3       22.52       16.19      9.84 o 
   1   7   3       39.09       55.36      9.73 o 
   2   7   3      150.89      164.82     14.36 o 
   3   7   3       70.99       69.28     12.59 o 
   0   8   3       18.21       15.63     11.09 o 
  -6   0   4        0.20        1.05      4.73 o 
  -5   0   4        9.86       12.62      6.83 o 
  -4   0   4      111.82      124.12     10.99 o 
  -3   0   4        6.06        3.91      2.58 o 
  -2   0   4      134.31      120.60      6.97 o 
  -1   0   4      177.33      107.20      3.08 o 
   0   0   4      570.17      426.94     13.12 o 
   1   0   4        1.17        1.23      0.73 o 
   2   0   4     2532.41     2489.68     75.50 o 
   3   0   4      282.72      318.08     26.54 o 
   4   0   4        7.62        3.94      4.05 o 
   5   0   4        0.16        0.80      1.76 o 
   6   0   4       95.22      105.13     18.91 o 
  -6   1   4        0.76        0.79      3.09 o 
  -5   1   4       18.07       17.64      4.27 o 
  -4   1   4       12.67       12.16      4.85 o 
  -3   1   4      236.15      261.36     13.28 o 
  -2   1   4       72.18       81.17      2.62 o 
  -1   1   4     1681.65     1645.78     42.81 o 
   0   1   4      618.53      492.58     16.01 o 
   2   1   4       33.68       32.41      1.13 o 
   3   1   4       32.57       28.61      1.66 o 
   4   1   4      455.95      556.39     24.45 o 
   5   1   4       74.14       78.83      5.92 o 
   6   1   4      201.80      241.37     13.69 o 
  -6   2   4       73.18       84.80      9.64 o 
  -5   2   4       55.48       57.29      6.74 o 
  -4   2   4       86.28       87.82      7.74 o 
  -3   2   4      634.90      658.05     38.58 o 
  -2   2   4       40.80       45.75      2.06 o 
  -1   2   4     4322.20     5467.16    169.59 o 
   0   2   4      577.24      479.82     10.79 o 
   1   2   4        8.83        9.77      2.05 o 
   2   2   4     1642.97     1541.85     61.42 o 
   3   2   4        5.97        5.49      1.23 o 
   4   2   4        9.05        6.58      2.17 o 
   5   2   4       92.84      100.19      9.99 o 
   6   2   4        1.97        1.44      2.25 o 
  -6   3   4       23.19       11.70      6.24 o 
  -5   3   4       17.87       14.20      3.81 o 
  -4   3   4       57.15       49.31      4.30 o 
  -3   3   4        8.39        9.92      2.51 o 
  -2   3   4       89.86       77.50      5.53 o 
  -1   3   4      781.98      682.52     81.81 o 
   0   3   4       24.87       23.56      2.13 o 
   1   3   4      279.32      310.58     15.01 o 
   2   3   4       38.07       45.22      3.78 o 
   3   3   4       96.38       93.88      4.58 o 
   4   3   4       37.17       35.39      3.24 o 
   5   3   4        0.48        1.18      1.30 o 
   6   3   4        0.38        0.63      2.66 o 
  -5   4   4       83.77       76.59      7.86 o 
  -4   4   4       66.60       55.72      3.75 o 
  -3   4   4       29.16       24.54      3.77 o 
  -2   4   4       28.43       40.37      6.36 o 
  -1   4   4        8.12       11.50      3.86 o 
   0   4   4      747.34     1130.98     83.90 o 
   1   4   4      348.37      423.98     39.32 o 
   2   4   4      185.17      201.93     15.82 o 
   3   4   4       97.80       91.59      5.49 o 
   4   4   4       90.31       77.69      5.50 o 
   5   4   4        7.87        9.31      4.04 o 
  -5   5   4       31.47       28.52      6.30 o 
  -4   5   4       30.61       29.92      3.82 o 
  -3   5   4        0.77        1.19      1.24 o 
  -2   5   4      102.36       83.27      5.46 o 
  -1   5   4       29.50       30.99     11.39 o 
   0   5   4     1198.72     1916.93    115.69 o 
   1   5   4        0.06        1.48      2.10 o 
   2   5   4       37.27       39.87      6.60 o 
   3   5   4        4.01        3.89      1.66 o 
   4   5   4       55.91       60.35      7.46 o 
   5   5   4        2.41        2.23      2.25 o 
  -4   6   4        6.86        4.30      1.68 o 
  -3   6   4      162.79      171.55     10.66 o 
  -2   6   4        0.04        0.42      1.88 o 
  -1   6   4       43.05       42.99      9.52 o 
   0   6   4        2.30        1.94      2.42 o 
   1   6   4        9.47        9.76      5.14 o 
   2   6   4      261.85      293.78     28.46 o 
   3   6   4        0.03        1.19      1.62 o 
   4   6   4        4.68        1.53      2.20 o 
  -3   7   4       34.12       34.15      8.37 o 
  -2   7   4        0.04        0.90      1.33 o 
  -1   7   4      107.70       84.23     18.48 o 
   0   7   4        0.11       -2.61      5.62 o 
   1   7   4       12.20       14.24      6.35 o 
   2   7   4       39.94       50.56     10.85 o 
   3   7   4       18.49       11.90      8.06 o 
   0   8   4        3.01        3.47      5.37 o 
  -6   1   5       10.06        8.65      4.59 o 
  -5   1   5      331.44      412.51     27.11 o 
  -4   1   5        1.07        0.80      0.44 o 
  -3   1   5      156.72      177.99      7.36 o 
  -2   1   5      283.99      306.23     19.99 o 
  -1   1   5      189.80      194.08      9.57 o 
   0   1   5      899.36      691.79     13.67 o 
   1   1   5    10684.40    17399.59   1291.85 o 
   2   1   5      168.11      175.61      4.19 o 
   3   1   5      134.99      145.70      6.19 o 
   4   1   5       95.95      105.75     11.93 o 
   5   1   5       11.76        8.89      2.91 o 
   6   1   5      159.44      166.76     16.05 o 
  -6   2   5        2.83        1.86      2.13 o 
  -5   2   5       27.96       27.20      9.78 o 
  -4   2   5      100.17       95.59      9.46 o 
  -3   2   5       12.57       13.44      1.48 o 
  -2   2   5     1018.59      880.65     42.72 o 
  -1   2   5      289.05      302.39     30.38 o 
   0   2   5        8.79        8.06      0.85 o 
   1   2   5      127.97      130.93      4.46 o 
   2   2   5     1834.24     1750.84     71.41 o 
   3   2   5        2.72        3.98      0.91 o 
   4   2   5        0.14        0.50      0.50 o 
   5   2   5       85.35       83.79      7.97 o 
   6   2   5        3.80        3.62      2.65 o 
  -6   3   5       24.19       18.80      8.99 o 
  -5   3   5       47.50       40.70      4.37 o 
  -4   3   5      415.23      452.38     29.13 o 
  -3   3   5        0.02        0.90      1.11 o 
  -2   3   5      208.91      236.08     13.24 o 
  -1   3   5      338.69      469.05     17.99 o 
   0   3   5      861.57      727.19     42.24 o 
   1   3   5      326.63      352.29     42.84 o 
   2   3   5        2.59        3.78      1.52 o 
   3   3   5       50.38       50.53      2.89 o 
   4   3   5        1.35        1.28      0.99 o 
   5   3   5       37.78       39.08      4.65 o 
  -5   4   5      103.30       94.42      7.10 o 
  -4   4   5        1.91        2.03      1.17 o 
  -3   4   5       12.03       11.30      3.17 o 
  -2   4   5      312.55      343.99     23.29 o 
  -1   4   5       13.79       15.88      4.65 o 
   0   4   5        8.30       16.83      5.29 o 
   1   4   5        1.45        2.83      2.83 o 
   2   4   5       18.51       17.81      4.76 o 
   3   4   5        3.60        2.45      1.90 o 
   4   4   5      150.62      152.38      9.67 o 
   5   4   5        7.67        8.81      4.44 o 
  -5   5   5       21.31       12.25      6.27 o 
  -4   5   5      117.98      112.32      9.10 o 
  -3   5   5      181.87      207.64     10.73 o 
  -2   5   5        0.19        1.22      1.00 o 
  -1   5   5      237.66      264.89     34.77 o 
   0   5   5      707.60      987.22     74.62 o 
   1   5   5      126.66      130.29     17.62 o 
   2   5   5       10.94        8.50      4.07 o 
   3   5   5       99.46       92.08      5.39 o 
   4   5   5        9.25       14.05      4.56 o 
   5   5   5        5.80        3.55      3.05 o 
  -4   6   5        5.89        4.09      1.92 o 
  -3   6   5       69.04       58.74      5.69 o 
  -2   6   5      164.13      174.42     12.18 o 
  -1   6   5       60.86       55.60      7.39 o 
   0   6   5      365.22      435.85     40.57 o 
   1   6   5       60.81       56.55      6.79 o 
   2   6   5       19.98       25.79     16.33 o 
   3   6   5       13.72        9.68      3.30 o 
   4   6   5       15.08        6.82      7.85 o 
  -3   7   5       49.21       49.22      8.95 o 
  -2   7   5       27.65       20.31      5.84 o 
  -1   7   5        3.49        4.26      3.50 o 
   0   7   5       56.85       49.58      9.18 o 
   1   7   5       17.70       16.60      9.66 o 
   2   7   5       32.46       17.24     12.47 o 
   3   7   5      305.38      350.78     48.31 o 
   0   8   5       52.65       61.80     11.49 o 
  -6   0   6      125.10      153.98     18.22 o 
  -5   0   6      403.65      502.11     64.51 o 
  -4   0   6       95.85      104.95     12.96 o 
  -3   0   6     1108.67     1071.43     84.56 o 
  -2   0   6      381.77      278.69     32.14 o 
  -1   0   6      149.99      178.82      3.47 o 
   0   0   6        5.68        9.65      2.07 o 
   2   0   6      311.31      241.85     27.80 o 
   3   0   6      991.14      849.29     44.84 o 
   4   0   6        3.65        3.06      2.13 o 
   5   0   6       11.66       10.17      4.26 o 
   6   0   6        3.42        1.75      3.55 o 
  -6   1   6       51.10       49.46     12.14 o 
  -5   1   6        1.21        2.60      3.48 o 
  -4   1   6        7.24        7.60      1.20 o 
  -3   1   6      635.58      587.62     46.26 o 
  -2   1   6       20.63       25.78      1.21 o 
  -1   1   6      435.65      341.88     10.73 o 
   0   1   6     1638.57     1489.22     34.76 o 
   1   1   6     6978.89     9915.54    261.74 o 
   2   1   6        7.17        8.05      1.03 o 
   3   1   6      430.37      426.88     32.14 o 
   4   1   6      225.29      252.42     27.01 o 
   5   1   6       10.99        9.76      3.51 o 
   6   1   6        1.00        1.09      1.73 o 
  -6   2   6       51.69       49.58      8.11 o 
  -5   2   6      109.50       95.58     12.21 o 
  -4   2   6      874.85     1093.42     85.48 o 
  -3   2   6        0.60        0.85      0.63 o 
  -2   2   6      491.80      545.48     42.87 o 
  -1   2   6      207.95      227.59     12.16 o 
   0   2   6        0.00        0.50      0.55 o 
   1   2   6       22.64       27.44      1.60 o 
   2   2   6       91.76       89.46      3.59 o 
   3   2   6      188.00      183.03      9.29 o 
   4   2   6        6.13        4.57      1.51 o 
   5   2   6       13.30       10.05      4.38 o 
   6   2   6       33.69       23.04     11.31 o 
  -6   3   6       11.83        8.79      4.03 o 
  -5   3   6       47.47       43.31      5.58 o 
  -4   3   6       28.81       21.92      3.09 o 
  -3   3   6        0.02        1.35      1.35 o 
  -2   3   6      131.29      158.51      9.03 o 
  -1   3   6      253.27      304.46     12.40 o 
   0   3   6     1507.35     1396.17    115.93 o 
   1   3   6      270.77      322.35     13.27 o 
   2   3   6      271.72      342.89     16.66 o 
   3   3   6       12.84       13.00      3.32 o 
   4   3   6        2.66        2.10      1.22 o 
   5   3   6        0.04        1.39      1.53 o 
  -5   4   6      187.45      179.46     12.24 o 
  -4   4   6        0.70        1.12      1.07 o 
  -3   4   6       55.09       56.13      4.37 o 
  -2   4   6        1.51        1.34      1.23 o 
  -1   4   6       10.19       12.81      3.42 o 
   0   4   6      237.68      255.30     23.92 o 
   1   4   6      493.39      574.36     52.66 o 
   2   4   6       69.78       78.62      5.18 o 
   3   4   6      412.21      463.43     22.93 o 
   4   4   6        0.78        0.91      0.98 o 
   5   4   6       24.95       23.39      4.98 o 
  -5   5   6       72.48       74.41      9.24 o 
  -4   5   6       15.31       14.66      4.51 o 
  -3   5   6       49.55       47.72      5.06 o 
  -2   5   6        3.78        2.34      1.49 o 
  -1   5   6       43.48       41.16      6.42 o 
   1   5   6        0.05        0.85      2.06 o 
   2   5   6        0.64        0.90      2.79 o 
   3   5   6       53.28       43.97      4.95 o 
   4   5   6        5.76        4.68      2.26 o 
  -4   6   6        1.17        1.67      1.38 o 
  -3   6   6       32.19       33.24      5.29 o 
  -2   6   6       39.92       31.58      4.47 o 
  -1   6   6      741.51      998.15     38.76 o 
   0   6   6      139.01      159.77     16.68 o 
   1   6   6       61.32       61.45      7.66 o 
   2   6   6       67.99       60.61      8.58 o 
   3   6   6       29.14       25.09      4.60 o 
   4   6   6        0.34        0.84      2.47 o 
  -3   7   6       39.34       35.32      7.56 o 
  -2   7   6        6.56        3.87      3.00 o 
  -1   7   6       16.96       11.72      4.91 o 
   0   7   6        3.48        3.53      3.97 o 
   1   7   6        4.47        6.13      4.56 o 
   2   7   6      144.39      145.94     31.79 o 
   3   7   6        1.84        1.89      2.46 o 
   0   8   6        0.89        2.13      3.08 o 
  -6   1   7        5.58        3.87      4.62 o 
  -5   1   7       19.38       22.83      7.84 o 
  -4   1   7       95.74      101.78      3.10 o 
  -3   1   7      488.75      430.26     38.78 o 
  -2   1   7      221.05      258.39      7.29 o 
  -1   1   7      680.90      530.81     13.74 o 
   0   1   7       36.46       39.74      1.04 o 
   1   1   7        4.27        4.09      0.58 o 
   2   1   7     1562.70     1404.34     31.98 o 
   3   1   7      625.77      606.50     36.91 o 
   4   1   7        4.93        3.39      1.54 o 
   5   1   7       15.93       12.31      4.06 o 
   6   1   7        4.76        3.39      3.04 o 
  -6   2   7       23.05       16.21      5.79 o 
  -5   2   7       42.74       34.90      5.20 o 
  -4   2   7      392.23      461.51     43.21 o 
  -3   2   7       80.84       87.61      4.73 o 
  -2   2   7      569.71      434.80     12.58 o 
  -1   2   7     1175.02     1097.03     62.50 o 
   0   2   7       53.77       55.21      1.47 o 
   1   2   7        4.12        6.83      1.28 o 
   2   2   7      324.27      365.38     15.31 o 
   3   2   7       21.02       22.46      1.65 o 
   4   2   7        0.26        0.45      1.06 o 
   5   2   7        0.21        1.29      1.80 o 
   6   2   7       26.35       24.89      5.59 o 
  -6   3   7        0.00        0.98      1.55 o 
  -5   3   7      118.25      121.79     10.26 o 
  -4   3   7       59.52       59.80      4.92 o 
  -3   3   7      270.39      296.96     11.62 o 
  -2   3   7       57.54       67.71      5.44 o 
  -1   3   7        1.26        2.72      1.31 o 
   0   3   7       35.83       38.32      2.12 o 
   1   3   7       21.67       18.40      1.67 o 
   2   3   7      228.26      285.98     19.19 o 
   3   3   7        1.55        2.08      1.26 o 
   4   3   7      273.03      298.79     17.35 o 
   5   3   7        1.21        0.01      1.92 o 
  -5   4   7      153.37      164.26     11.57 o 
  -4   4   7        1.37        1.83      1.30 o 
  -3   4   7       20.38       17.59      3.91 o 
  -2   4   7       71.86       70.56      4.12 o 
  -1   4   7       16.10       18.30      4.11 o 
   0   4   7       24.78       26.29      4.75 o 
   1   4   7      102.87      116.73     16.52 o 
   2   4   7      118.69      130.61      8.52 o 
   3   4   7      109.57      115.68      6.62 o 
   4   4   7       91.37       83.25      5.96 o 
   5   4   7       21.64       18.47     11.20 o 
  -5   5   7       25.40       13.60      8.03 o 
  -4   5   7       21.86       20.52      3.62 o 
  -3   5   7      235.36      251.09     13.91 o 
  -2   5   7       79.48       63.79      5.09 o 
  -1   5   7      266.48      263.04     28.21 o 
   0   5   7      494.56      615.03    112.61 o 
   1   5   7       76.44       79.42     11.17 o 
   2   5   7       58.43       57.68      7.48 o 
   3   5   7      168.32      169.96     13.14 o 
   4   5   7      235.59      258.45     14.12 o 
  -4   6   7        6.14        4.63      2.13 o 
  -3   6   7       35.91       31.12      5.31 o 
  -2   6   7      119.77      122.19      8.79 o 
  -1   6   7       10.66       11.10      7.42 o 
   0   6   7       40.43       41.62     10.79 o 
   1   6   7       65.46       75.32      8.39 o 
   2   6   7       83.87       76.20      9.32 o 
   3   6   7       50.19       51.27      7.64 o 
   4   6   7       11.21        6.71      7.53 o 
  -3   7   7        8.49        8.34      3.60 o 
  -2   7   7       38.15       36.22      7.99 o 
  -1   7   7        0.49        0.92      2.56 o 
   0   7   7       11.64        9.62      7.01 o 
   1   7   7       92.52       99.39     15.88 o 
   2   7   7       14.95        9.26      6.70 o 
   3   7   7       80.00      101.69     45.67 o 
  -6   0   8      281.98      324.65     19.88 o 
  -5   0   8       66.83       66.34      9.16 o 
  -4   0   8      466.69      525.05     45.21 o 
  -3   0   8       17.60       18.70      1.98 o 
  -2   0   8     6278.30     8446.03    582.82 o 
  -1   0   8     2347.69     2486.10     98.41 o 
   0   0   8      171.81      146.01     19.23 o 
   1   0   8      136.49      137.81      3.32 o 
   2   0   8      145.77      181.47      5.42 o 
   3   0   8      185.90      187.86     11.12 o 
   4   0   8       63.14       62.13      7.02 o 
   5   0   8       74.20       74.13     10.34 o 
   6   0   8       24.74       18.15     10.65 o 
  -6   1   8        7.90        4.05      3.37 o 
  -5   1   8       19.12       17.05      6.11 o 
  -4   1   8      196.96      193.55      5.84 o 
  -3   1   8      199.98      233.50      9.86 o 
  -2   1   8      677.53      537.61     34.13 o 
  -1   1   8      306.14      268.71     11.39 o 
   0   1   8       82.42       80.71      1.45 o 
   1   1   8      125.17      124.51      3.45 o 
   2   1   8      446.93      375.67     28.05 o 
   3   1   8      162.47      171.67      7.59 o 
   4   1   8       11.23        9.93      1.36 o 
   5   1   8       15.08       11.15      4.79 o 
   6   1   8       13.75        6.03      3.58 o 
  -6   2   8        1.31        1.05      2.29 o 
  -5   2   8       86.93       74.40      7.55 o 
  -4   2   8       33.50       31.16      3.94 o 
  -3   2   8       30.96       32.81      2.88 o 
  -2   2   8       72.29       83.96      2.97 o 
  -1   2   8      188.90      221.57      6.62 o 
   0   2   8      908.38      808.35     62.34 o 
   1   2   8       67.11       67.59      2.36 o 
   2   2   8      543.40      447.32     48.32 o 
   3   2   8       43.04       49.44      2.99 o 
   4   2   8        1.12        1.37      0.81 o 
   5   2   8       55.98       58.89     11.74 o 
   6   2   8        9.77        8.03      6.28 o 
  -6   3   8       21.60       12.51      7.27 o 
  -5   3   8      267.04      283.74     21.98 o 
  -4   3   8      225.47      237.68     17.33 o 
  -3   3   8      312.29      366.33     16.14 o 
  -2   3   8      365.77      440.25     28.49 o 
  -1   3   8      532.63      688.12     93.79 o 
   0   3   8        4.49        3.08      1.32 o 
   1   3   8      601.21      642.12     77.79 o 
   2   3   8        3.74        3.85      2.10 o 
   3   3   8       81.42       89.61      4.05 o 
   4   3   8        4.66        2.57      1.48 o 
   5   3   8       61.97       67.83     10.33 o 
  -5   4   8       62.02       62.70      7.14 o 
  -4   4   8       77.25       75.73      5.84 o 
  -3   4   8      111.97      110.01      5.94 o 
  -2   4   8       87.65       74.91      3.82 o 
  -1   4   8       75.85       64.92      6.58 o 
   0   4   8       50.88       62.85      9.44 o 
   1   4   8      511.70      643.77     84.85 o 
   2   4   8       67.95       58.37      5.03 o 
   3   4   8      326.45      361.31     23.30 o 
   4   4   8       99.89       95.90      6.06 o 
   5   4   8       14.65       12.01      5.80 o 
  -5   5   8        0.22        1.72      1.88 o 
  -4   5   8        2.48        2.16      1.54 o 
  -3   5   8        0.49        1.36      1.61 o 
  -2   5   8      177.18      167.35     12.79 o 
  -1   5   8       34.65       35.71      5.48 o 
   0   5   8      336.43      400.52     52.35 o 
   1   5   8      211.16      247.02     33.28 o 
   2   5   8       16.42       19.16      8.87 o 
   3   5   8        0.09        1.46      1.27 o 
   4   5   8        0.81        1.54      1.91 o 
  -4   6   8       10.49        6.30      2.26 o 
  -3   6   8      117.64      121.75     12.06 o 
  -2   6   8        4.23        4.25      1.63 o 
  -1   6   8        0.07        0.14      3.15 o 
   0   6   8       10.10       11.63      5.17 o 
   1   6   8       97.14      103.18      9.62 o 
   2   6   8       14.48       19.30     12.98 o 
   3   6   8        0.06        1.71      1.77 o 
   4   6   8        6.06        1.98      3.87 o 
  -3   7   8        7.19        4.70      3.57 o 
  -2   7   8        0.47        1.00      1.96 o 
  -1   7   8       28.47       16.21      7.89 o 
   0   7   8       17.46       10.45     10.76 o 
   1   7   8        6.89        6.58      6.62 o 
   2   7   8        1.83        2.35      2.83 o 
  -6   1   9       86.94      101.16     14.32 o 
  -5   1   9      113.00      121.03     10.58 o 
  -4   1   9        9.87        7.26      1.37 o 
  -3   1   9       44.12       45.79      2.84 o 
  -2   1   9      239.90      283.48     11.07 o 
  -1   1   9      103.16      105.02      1.69 o 
   0   1   9     2168.84     2025.68     50.88 o 
   1   1   9        0.26        0.28      0.37 o 
   2   1   9      236.14      256.63      7.71 o 
   3   1   9        4.70        4.03      0.99 o 
   4   1   9       20.65       21.27      1.54 o 
   5   1   9       12.40       11.56      4.03 o 
   6   1   9        1.61        0.80      1.42 o 
  -6   2   9        7.35        7.79      4.66 o 
  -5   2   9        1.15        1.61      2.31 o 
  -4   2   9        1.33        1.01      1.07 o 
  -3   2   9      368.02      434.04     25.79 o 
  -2   2   9      171.34      216.76      6.99 o 
  -1   2   9      182.89      185.03      6.62 o 
   0   2   9       78.36      102.29      5.36 o 
   1   2   9        0.32        0.43      0.37 o 
   2   2   9     1329.88     1245.47     92.45 o 
   3   2   9      167.47      169.47     10.30 o 
   4   2   9       24.12       19.85      2.46 o 
   5   2   9        4.82        3.52      2.65 o 
   6   2   9        6.15        0.94      2.14 o 
  -6   3   9        3.00        3.14      2.53 o 
  -5   3   9        0.16        0.22      1.57 o 
  -4   3   9      140.33      148.28     10.98 o 
  -3   3   9       26.66       26.55      3.30 o 
  -2   3   9        5.02        3.96      1.33 o 
  -1   3   9     1293.57     1166.01    111.12 o 
   0   3   9      640.41      513.98     26.33 o 
   1   3   9      100.65      103.69      8.19 o 
   2   3   9        9.42        8.23      3.32 o 
   3   3   9       37.83       38.85      2.45 o 
   4   3   9       16.30       15.19      1.67 o 
   5   3   9       17.96       19.32     10.26 o 
  -5   4   9       92.55       88.88      9.74 o 
  -4   4   9       19.62       16.63      5.20 o 
  -3   4   9      171.28      156.94     10.18 o 
  -2   4   9       40.18       36.48      3.71 o 
  -1   4   9      126.63      139.89     11.66 o 
   0   4   9      260.54      297.09     29.00 o 
   2   4   9       15.67       15.51      7.18 o 
   3   4   9       16.91       14.52      3.75 o 
   4   4   9       37.63       32.68      3.55 o 
   5   4   9        1.97        0.26      2.57 o 
  -5   5   9      100.59      118.75     14.17 o 
  -4   5   9       73.11       78.18      7.45 o 
  -3   5   9       63.18       61.79      4.36 o 
  -2   5   9       73.96       68.36      6.06 o 
  -1   5   9      204.73      194.23     21.07 o 
   0   5   9       11.92       13.82      5.88 o 
   1   5   9        5.20       21.38     20.62 o 
   2   5   9      342.62      406.82     44.38 o 
   3   5   9       60.82       52.43      5.47 o 
   4   5   9       36.04       29.36      4.23 o 
  -4   6   9        1.89        1.36      1.15 o 
  -3   6   9        5.73        4.42      2.35 o 
  -2   6   9       28.96       24.16      8.16 o 
  -1   6   9      345.25      353.56     29.43 o 
   0   6   9      536.04      677.60     52.39 o 
   1   6   9        0.34        2.00      3.42 o 
   2   6   9        0.00        0.06      2.00 o 
   3   6   9        0.64        1.51      2.12 o 
   4   6   9       45.45       49.96     26.76 o 
  -3   7   9       44.86       55.99      9.27 o 
  -2   7   9       13.45        9.44     15.22 o 
  -1   7   9       30.10       31.63      6.92 o 
   0   7   9       79.78       84.45     17.69 o 
   1   7   9       40.33       39.68      7.81 o 
   2   7   9      147.69      165.05     30.07 o 
  -6   0  10       37.73       34.44     13.53 o 
  -5   0  10      116.92      125.04     15.68 o 
  -4   0  10      511.98      704.03     90.00 o 
  -3   0  10      248.18      268.51     16.75 o 
  -2   0  10      256.68      269.18     34.09 o 
  -1   0  10      395.68      324.87     29.99 o 
   0   0  10     1486.25     1302.31     46.21 o 
   1   0  10       59.97       50.84      1.63 o 
   2   0  10      248.98      260.01     20.25 o 
   3   0  10      272.96      294.19     17.32 o 
   4   0  10      480.19      623.95     79.77 o 
   5   0  10      256.80      315.51     26.36 o 
   6   0  10        2.71        2.03      3.74 o 
  -6   1  10       12.81       19.82      6.71 o 
  -5   1  10       53.00       52.03      9.44 o 
  -4   1  10      109.87      106.24      8.98 o 
  -3   1  10       85.41       87.83      4.77 o 
  -2   1  10       62.35       77.76      2.46 o 
  -1   1  10       60.38       68.77      2.34 o 
   0   1  10      335.22      270.74     14.83 o 
   1   1  10      177.94      190.72      5.76 o 
   2   1  10     3937.38     4350.15    112.16 o 
   3   1  10      528.60      519.57     33.74 o 
   4   1  10       87.67       82.65      4.34 o 
   5   1  10       33.20       33.27      3.44 o 
   6   1  10       15.93        8.73     11.72 o 
  -6   2  10       17.69       15.98      9.30 o 
  -5   2  10       36.26       35.68      3.82 o 
  -4   2  10       36.49       35.08      2.80 o 
  -3   2  10       61.72       59.44      4.68 o 
  -2   2  10      250.39      278.34      8.68 o 
  -1   2  10      433.70      427.52     38.59 o 
   0   2  10     3642.56     4080.45    133.22 o 
   1   2  10      100.47      105.05      3.87 o 
   2   2  10     1876.90     1653.54    145.80 o 
   3   2  10      344.09      401.31     26.97 o 
   4   2  10        3.99        3.79      1.42 o 
   5   2  10       43.77       48.93      8.10 o 
   6   2  10       76.58       76.21     11.55 o 
  -5   3  10        0.71        1.00      2.77 o 
  -4   3  10      433.36      478.72     30.73 o 
  -3   3  10      107.20      107.88      7.51 o 
  -2   3  10      313.93      344.00     20.01 o 
  -1   3  10       26.41       21.46      3.04 o 
   0   3  10       40.84       45.74      2.67 o 
   1   3  10      278.32      296.55     18.26 o 
   2   3  10      735.26     1019.14    117.58 o 
   3   3  10        0.90        1.68      1.24 o 
   4   3  10       66.77       69.01      4.72 o 
   5   3  10        0.41       -0.08      3.02 o 
  -5   4  10       19.30       12.21      5.37 o 
  -4   4  10      183.64      185.67     11.29 o 
  -3   4  10      313.46      294.06     13.50 o 
  -2   4  10       75.81       77.45      4.68 o 
  -1   4  10       20.26       17.09      5.67 o 
   0   4  10       19.61       20.77      6.24 o 
   1   4  10       72.90      107.64     17.71 o 
   2   4  10       99.00       96.19      6.72 o 
   3   4  10       40.69       42.13      3.84 o 
   4   4  10       76.36       81.24      5.76 o 
   5   4  10        0.07        1.11      2.52 o 
  -5   5  10       51.17       58.62      9.27 o 
  -4   5  10       23.20       23.28      4.11 o 
  -3   5  10       33.81       32.91      4.79 o 
  -2   5  10      188.64      179.76     13.45 o 
  -1   5  10       88.78       82.83      6.67 o 
   0   5  10       29.61       25.45      5.67 o 
   1   5  10     1005.26     1497.37    119.14 o 
   2   5  10        5.30        6.61      4.54 o 
   3   5  10       20.42       19.94      7.86 o 
   4   5  10        5.40        3.18      2.32 o 
  -4   6  10        3.14        4.85      2.26 o 
  -3   6  10       15.75       15.15      5.23 o 
  -2   6  10       63.65       57.58      4.89 o 
  -1   6  10       17.51       14.21      8.67 o 
   0   6  10       57.55       61.04     10.88 o 
   1   6  10       31.93       32.12      6.77 o 
   2   6  10        7.81        6.53      6.45 o 
   3   6  10      104.30      118.23      8.93 o 
  -2   7  10       10.25       10.50      9.20 o 
  -1   7  10        7.75        5.85      4.75 o 
   0   7  10      152.57      156.63     16.86 o 
   1   7  10       36.65       43.72      5.79 o 
   2   7  10       14.16        7.59      6.60 o 
  -6   1  11        0.52        0.83      2.34 o 
  -5   1  11        0.12        3.18      3.81 o 
  -4   1  11       67.31       62.04      4.13 o 
  -3   1  11      114.08      105.04      5.51 o 
  -2   1  11      307.11      367.23     29.01 o 
  -1   1  11      730.91      577.73     21.76 o 
   0   1  11      715.28      568.23     17.21 o 
   1   1  11        0.21        0.22      0.33 o 
   2   1  11     3091.18     3103.25     68.50 o 
   3   1  11       73.04       76.00      3.88 o 
   4   1  11       34.61       34.88      2.38 o 
   5   1  11       23.08       18.67      6.34 o 
   6   1  11        3.72        1.83      3.66 o 
  -6   2  11        0.31       -0.71      2.60 o 
  -5   2  11        0.03        0.28      1.57 o 
  -4   2  11      157.70      163.75      7.98 o 
  -3   2  11       23.76       21.37      8.91 o 
  -2   2  11        3.29        2.75      1.03 o 
  -1   2  11       49.99       59.30      2.61 o 
   0   2  11        0.01        0.92      0.85 o 
   1   2  11       39.91       41.16      2.11 o 
   2   2  11      107.59      118.52      9.93 o 
   3   2  11      658.13      731.59     53.84 o 
   4   2  11       17.42       15.56      2.10 o 
   5   2  11        7.34        4.77      3.50 o 
  -5   3  11       34.20       26.94      7.34 o 
  -4   3  11      383.43      417.76     33.78 o 
  -3   3  11     1101.12     1240.08     72.46 o 
  -2   3  11        4.89        6.20      1.83 o 
  -1   3  11      292.74      317.59     17.09 o 
   0   3  11      625.62      563.22     59.51 o 
   1   3  11      225.75      256.59     15.94 o 
   2   3  11      228.99      262.79     17.39 o 
   3   3  11      166.79      179.10     15.24 o 
   4   3  11      102.99      105.97      6.39 o 
   5   3  11       22.15       17.33      8.22 o 
  -5   4  11        5.18        5.15      3.73 o 
  -4   4  11      112.53      108.28      8.35 o 
  -3   4  11       57.82       61.40      5.94 o 
  -2   4  11      180.47      181.84      8.61 o 
  -1   4  11        3.26        3.26      1.57 o 
   0   4  11        0.13        1.55      2.20 o 
   1   4  11       42.97       54.95      7.78 o 
   2   4  11      109.94      114.50     15.41 o 
   3   4  11        1.27        0.88      1.22 o 
   4   4  11       40.66       35.03      3.76 o 
   5   4  11       99.13      101.17     14.45 o 
  -4   5  11        0.00        0.09      1.45 o 
  -3   5  11       53.66       48.65      3.95 o 
  -2   5  11       59.79       54.84      4.98 o 
  -1   5  11      373.24      424.22     26.95 o 
   0   5  11       40.97       45.71     10.49 o 
   1   5  11      396.07      490.05     36.18 o 
   2   5  11       24.89       19.61      8.24 o 
   3   5  11       13.73       14.10      6.54 o 
   4   5  11       16.27        7.94      6.68 o 
  -4   6  11       35.65       37.95      6.62 o 
  -3   6  11      159.83      161.53     10.09 o 
  -2   6  11        0.45        2.00      1.18 o 
  -1   6  11        8.96        8.39      4.49 o 
   0   6  11       85.85       84.84     11.26 o 
   1   6  11        2.63        3.29      4.00 o 
   2   6  11       23.42       22.35     15.46 o 
   3   6  11       30.18       32.50      6.50 o 
  -2   7  11        2.93        1.56      2.86 o 
  -1   7  11        0.39       -1.88      3.30 o 
   0   7  11      105.12      100.67     25.26 o 
   1   7  11        4.20        4.23      3.02 o 
   2   7  11       13.18       11.37      5.69 o 
  -6   0  12       30.65       33.54      8.33 o 
  -5   0  12       85.79       77.52     13.02 o 
  -4   0  12      367.63      431.39     55.75 o 
  -3   0  12        3.04        3.03      1.13 o 
  -2   0  12     3067.79     3522.85    297.20 o 
  -1   0  12      111.34      135.96      5.56 o 
   0   0  12       45.10       41.59      1.97 o 
   1   0  12      107.79      121.10      5.11 o 
   2   0  12      466.12      431.57     15.83 o 
   3   0  12       96.65      102.66      6.45 o 
   4   0  12      429.57      523.47     29.59 o 
   5   0  12       48.80       42.92      4.88 o 
   6   0  12        0.00        1.62      3.49 o 
  -6   1  12       31.52       33.31      8.68 o 
  -5   1  12      477.73      605.00     18.64 o 
  -4   1  12       36.20       34.78      2.39 o 
  -3   1  12       63.09       59.39      3.87 o 
  -2   1  12      545.46      467.71     43.11 o 
  -1   1  12      618.17      530.63     32.78 o 
   0   1  12       62.90       60.91      2.54 o 
   1   1  12      384.43      348.11     41.40 o 
   2   1  12     1606.00     1404.21     57.11 o 
   3   1  12       90.28       91.93      4.59 o 
   4   1  12       30.96       30.08      2.76 o 
   5   1  12        0.13        1.70      2.07 o 
   6   1  12       11.19        8.33      7.33 o 
  -6   2  12        4.85        6.49      4.87 o 
  -5   2  12        5.47        4.12      2.48 o 
  -4   2  12      474.93      542.26     24.69 o 
  -3   2  12     1146.29     1045.28     41.36 o 
  -2   2  12      111.54      107.85      5.20 o 
  -1   2  12       38.92       38.44      1.83 o 
   0   2  12       59.84       60.31      2.54 o 
   1   2  12      109.19      113.35      4.18 o 
   2   2  12      210.37      229.50     12.40 o 
   3   2  12      429.69      516.12     23.96 o 
   4   2  12        1.31        1.38      0.79 o 
   5   2  12       54.75       55.27      8.86 o 
  -5   3  12       39.37       38.29      5.78 o 
  -4   3  12        0.03        0.67      1.12 o 
  -3   3  12      270.80      302.24     43.36 o 
  -2   3  12       18.09       18.67      2.55 o 
  -1   3  12      185.47      193.20     10.85 o 
   0   3  12      129.73      105.70      6.85 o 
   1   3  12       97.42       99.66      5.67 o 
   2   3  12       13.73       13.78      1.73 o 
   3   3  12       20.44       22.39      2.19 o 
   4   3  12       84.13       77.28      4.95 o 
   5   3  12       16.85       10.61      6.52 o 
  -5   4  12       50.22       53.28      6.50 o 
  -4   4  12      284.16      284.68     14.60 o 
  -3   4  12       57.12       57.39      4.52 o 
  -2   4  12       55.31       57.15      3.93 o 
  -1   4  12       34.16       34.04      2.14 o 
   0   4  12        3.43        2.91      2.15 o 
   1   4  12      541.25      695.41     35.53 o 
   2   4  12       27.55       25.69      8.05 o 
   3   4  12        1.46        0.13      1.89 o 
   4   4  12       46.06       42.28      4.29 o 
   5   4  12        2.96        2.46      2.75 o 
  -4   5  12       16.61       17.17      3.59 o 
  -3   5  12        5.82        4.09      1.60 o 
  -2   5  12      181.55      167.41     11.87 o 
  -1   5  12        0.57        1.31      1.49 o 
   0   5  12       57.89       53.02      6.23 o 
   1   5  12       42.15       38.22      6.09 o 
   2   5  12       20.66       18.18      4.76 o 
   3   5  12       13.23        9.42      4.02 o 
   4   5  12        0.01        0.63      2.20 o 
  -4   6  12       12.08        7.00      4.67 o 
  -3   6  12        4.15        4.29      2.00 o 
  -2   6  12        0.05        0.37      1.20 o 
  -1   6  12        8.30        5.45      5.16 o 
   0   6  12      382.95      407.08     39.29 o 
   1   6  12        0.10        1.41      3.24 o 
   2   6  12       96.09      102.27     10.90 o 
   3   6  12        3.91        4.11      2.39 o 
  -2   7  12       22.09       22.21     19.95 o 
  -1   7  12       16.27       15.85     10.17 o 
   0   7  12        2.24        3.22      7.69 o 
   1   7  12        6.27        2.41      2.87 o 
   2   7  12        0.26        2.47      5.92 o 
  -6   1  13        0.10       -0.38      3.41 o 
  -5   1  13        4.68        3.40      2.78 o 
  -4   1  13       40.26       35.28      4.14 o 
  -3   1  13      146.93      150.46     10.83 o 
  -2   1  13      354.20      442.46     26.23 o 
  -1   1  13     1992.43     1984.57    104.94 o 
   0   1  13       68.90       61.91      3.77 o 
   1   1  13       52.12       51.89      2.85 o 
   2   1  13        0.16        0.14      2.03 o 
   3   1  13      126.71      133.63      4.57 o 
   4   1  13      197.02      192.91     11.46 o 
   5   1  13        1.93        0.16      1.36 o 
  -6   2  13        0.46        0.01      3.06 o 
  -5   2  13        7.37        6.28      3.98 o 
  -4   2  13      355.17      404.62     26.32 o 
  -3   2  13      265.71      294.38     22.07 o 
  -2   2  13        0.09       -0.09      0.79 o 
  -1   2  13      144.11      133.27      6.65 o 
   0   2  13      653.72      597.29     40.28 o 
   1   2  13      207.93      226.45     10.88 o 
   2   2  13       20.80       19.52      3.56 o 
   3   2  13      165.17      173.72      9.68 o 
   4   2  13        5.11        2.91      2.00 o 
   5   2  13       10.72       11.78      6.43 o 
  -5   3  13       57.62       51.00     10.79 o 
  -4   3  13       31.26       31.97      3.69 o 
  -3   3  13       15.59       14.97      4.04 o 
  -2   3  13      326.25      392.71     26.31 o 
  -1   3  13      326.00      360.53     31.15 o 
   0   3  13        2.95        2.59      1.37 o 
   1   3  13      118.65      120.87      8.06 o 
   2   3  13      244.45      262.49     10.06 o 
   3   3  13      213.25      231.37     11.96 o 
   4   3  13        0.00        0.63      1.38 o 
   5   3  13        1.09        2.08      2.10 o 
  -5   4  13        1.52        1.68      1.44 o 
  -4   4  13      111.21      111.93      7.47 o 
  -3   4  13       27.55       25.45      4.01 o 
  -2   4  13      554.63      678.49     61.73 o 
  -1   4  13       25.19       24.44      2.20 o 
   0   4  13       29.05       30.83      4.93 o 
   1   4  13       58.37       55.57      3.40 o 
   2   4  13       26.60       27.81      5.96 o 
   3   4  13      150.41      151.02     11.93 o 
   4   4  13      102.72       94.69     10.49 o 
   5   4  13       80.84       79.13     14.39 o 
  -4   5  13       34.89       33.31      3.65 o 
  -3   5  13       13.27        9.59      3.38 o 
  -2   5  13      602.65      702.84     44.77 o 
  -1   5  13      185.49      170.94     12.73 o 
   0   5  13      144.23      127.43     13.73 o 
   1   5  13      411.88      467.95     66.34 o 
   2   5  13       35.81       32.30     19.57 o 
   3   5  13        8.75        6.34      4.03 o 
   4   5  13       20.17       14.48     12.79 o 
  -3   6  13       20.68       16.56      7.79 o 
  -2   6  13        7.00        6.55      2.52 o 
  -1   6  13        0.15       -0.60      1.94 o 
   0   6  13       37.70       35.41     14.10 o 
   1   6  13       31.27       29.70     13.27 o 
   2   6  13       58.11       59.79     10.65 o 
   3   6  13       43.98       47.59      6.72 o 
  -2   7  13        2.28        1.85      3.05 o 
  -1   7  13      191.38      218.94     36.02 o 
   0   7  13       90.59       80.97     14.47 o 
   1   7  13        0.00        0.27      2.57 o 
   2   7  13       47.86       55.31     12.79 o 
  -6   0  14        0.66        1.35      3.44 o 
  -5   0  14      231.86      241.56     37.61 o 
  -4   0  14      196.93      183.99     13.80 o 
  -3   0  14      114.52      106.67     10.61 o 
  -2   0  14       11.61        7.46      2.62 o 
  -1   0  14      642.90      582.16     56.97 o 
   0   0  14      107.21      110.50      6.86 o 
   1   0  14        6.04        6.05      0.91 o 
   2   0  14      176.35      178.95     11.26 o 
   3   0  14       11.70       10.69      1.08 o 
   4   0  14       47.33       50.86      5.03 o 
   5   0  14      218.81      212.50     29.45 o 
  -6   1  14        0.06        1.76      2.65 o 
  -5   1  14        0.02       -2.55      3.89 o 
  -4   1  14        8.40        4.70      2.69 o 
  -3   1  14        5.58        3.59      1.96 o 
  -2   1  14        1.86        2.97      1.58 o 
  -1   1  14     1314.99     1063.91     47.49 o 
   0   1  14      609.62      488.18     18.80 o 
   1   1  14      733.40      541.93     32.07 o 
   2   1  14      169.98      187.17      9.09 o 
   3   1  14      193.98      213.34      6.14 o 
   4   1  14      103.42      101.80      5.90 o 
   5   1  14        5.36        5.63      3.20 o 
  -6   2  14       36.81       37.44      6.75 o 
  -5   2  14       45.74       47.93      6.96 o 
  -4   2  14      110.86      106.46      8.45 o 
  -3   2  14       13.09        9.73      2.82 o 
  -2   2  14       72.99       84.67      5.07 o 
  -1   2  14       23.11       13.72      5.70 o 
   0   2  14      203.86      236.45     16.74 o 
   1   2  14     1093.62      864.56     83.01 o 
   2   2  14      593.05      686.30     58.20 o 
   3   2  14      573.79      635.55     81.80 o 
   4   2  14       80.06       86.27      7.34 o 
   5   2  14        8.57        6.06      4.01 o 
  -5   3  14       40.19       30.81      3.44 o 
  -4   3  14      368.67      416.51     20.34 o 
  -3   3  14       14.45       17.39      2.68 o 
  -2   3  14      576.20      706.77     53.06 o 
  -1   3  14      314.71      338.86     22.19 o 
   0   3  14      279.69      286.44     26.98 o 
   1   3  14       17.30       15.13      2.28 o 
   2   3  14       25.28       18.30      1.95 o 
   3   3  14      158.95      169.94     20.02 o 
   4   3  14      259.12      269.58     21.41 o 
   5   3  14       10.24        8.95      4.56 o 
  -5   4  14        6.58        3.77      1.61 o 
  -4   4  14        3.06        1.83      1.70 o 
  -3   4  14      138.81      149.66      9.52 o 
  -2   4  14       51.09       53.50      3.43 o 
  -1   4  14      124.82      128.28      5.49 o 
   0   4  14        9.65       13.16      5.94 o 
   1   4  14       17.37       19.18      2.47 o 
   2   4  14      758.65      974.33     89.78 o 
   3   4  14        5.73        5.08      1.99 o 
   4   4  14       76.07       71.79     11.24 o 
   5   4  14       29.05       18.33     14.46 o 
  -4   5  14        3.50        2.81      1.18 o 
  -3   5  14        9.52        7.04      3.59 o 
  -2   5  14       62.25       49.83      4.99 o 
  -1   5  14       42.35       39.00      4.09 o 
   0   5  14       27.12       26.06      9.01 o 
   1   5  14       85.80       95.02     15.40 o 
   2   5  14       41.72       48.06      6.74 o 
   3   5  14        0.21        1.88      1.98 o 
   4   5  14       25.02       27.81      7.73 o 
  -3   6  14       24.07       14.50      5.95 o 
  -2   6  14       35.92       32.08      4.18 o 
  -1   6  14        4.29        3.80      3.11 o 
   0   6  14        7.63        5.82      6.58 o 
   1   6  14        0.48        2.18      5.50 o 
   2   6  14       79.87       69.79     14.43 o 
   3   6  14        8.96       11.47      6.11 o 
  -2   7  14       33.57       32.32      7.90 o 
  -1   7  14       17.19       17.73     12.50 o 
   0   7  14        0.07        2.98      3.05 o 
   1   7  14       40.40       42.26      6.70 o 
   2   7  14       25.31       22.62     18.32 o 
  -6   1  15       11.03       11.06      5.93 o 
  -5   1  15       21.04       15.55      8.74 o 
  -4   1  15      167.13      156.31      8.96 o 
  -3   1  15        5.44        3.55      3.77 o 
  -2   1  15      128.44      138.93      7.55 o 
  -1   1  15      367.70      351.38     25.38 o 
   0   1  15      114.82      125.77      4.14 o 
   1   1  15      644.82      466.03     16.06 o 
   2   1  15        8.69        5.76      1.42 o 
   3   1  15        6.39        6.18      0.95 o 
   4   1  15        3.66        2.39      1.17 o 
   5   1  15        3.68        0.98      2.76 o 
  -6   2  15       40.17       40.85     10.42 o 
  -5   2  15       31.51       35.85      5.55 o 
  -4   2  15       24.09       20.27      2.98 o 
  -3   2  15      336.90      367.39     12.86 o 
  -2   2  15       22.97       25.44      2.44 o 
  -1   2  15      382.17      272.13     29.58 o 
   0   2  15        2.08        1.75      0.67 o 
   1   2  15       71.56       82.33      6.02 o 
   2   2  15       38.32       35.38      4.80 o 
   3   2  15      380.08      424.27     59.94 o 
   4   2  15       33.17       27.97      3.49 o 
   5   2  15       29.04       26.03      4.39 o 
  -5   3  15       18.08       17.38      5.27 o 
  -4   3  15       11.94        9.25      2.75 o 
  -3   3  15      146.26      145.54      8.17 o 
  -2   3  15        3.67        4.35      1.42 o 
  -1   3  15       77.48       70.69      5.15 o 
   0   3  15      110.62      122.33      7.31 o 
   1   3  15      330.18      393.80     25.72 o 
   2   3  15        8.36        8.85      3.60 o 
   3   3  15      218.83      241.67     31.61 o 
   4   3  15       24.88       27.99      5.63 o 
   5   3  15       12.97        8.66      5.35 o 
  -5   4  15        3.96        2.28      2.30 o 
  -4   4  15       58.00       50.49      4.46 o 
  -3   4  15       53.12       56.21      4.40 o 
  -2   4  15      257.74      248.55     19.18 o 
  -1   4  15        1.42        2.00      1.12 o 
   0   4  15      224.92      228.53     18.29 o 
   1   4  15       12.88       11.42      1.85 o 
   2   4  15     1056.40     1714.81    240.05 o 
   3   4  15       59.28       50.49      4.32 o 
   4   4  15        0.42        0.66      2.94 o 
  -4   5  15       15.16       12.92      5.33 o 
  -3   5  15       77.66       72.44      7.00 o 
  -2   5  15       11.30        8.93      2.73 o 
  -1   5  15       26.19       19.36      3.24 o 
   0   5  15      249.67      243.09     25.43 o 
   1   5  15       16.83       15.13      6.66 o 
   2   5  15       75.39       71.83      8.40 o 
   3   5  15       96.93      101.19      9.20 o 
   4   5  15        7.89        7.45      8.63 o 
  -3   6  15        0.78       -1.15      1.75 o 
  -2   6  15       52.20       56.45      7.41 o 
  -1   6  15        0.07        2.29      2.16 o 
   0   6  15       49.79       41.08      7.76 o 
   1   6  15       19.55       16.62      8.85 o 
   2   6  15        0.01        1.05      2.73 o 
   3   6  15       31.25       21.73     10.99 o 
  -2   7  15        1.61        1.04      3.27 o 
  -1   7  15       97.24      107.55     18.63 o 
   0   7  15       45.63       47.86      7.69 o 
   1   7  15      138.71      140.60     23.97 o 
  -6   0  16       61.22       70.78     24.09 o 
  -5   0  16      131.42      144.27     16.82 o 
  -4   0  16      661.51      783.93     54.11 o 
  -3   0  16      188.86      218.70     22.63 o 
  -2   0  16      464.40      489.20     78.07 o 
  -1   0  16     1067.84      912.81     46.77 o 
   0   0  16      875.02      853.89    158.99 o 
   1   0  16      749.94      594.89     39.21 o 
   2   0  16      247.49      276.04     21.12 o 
   3   0  16       90.13      102.73      6.36 o 
   4   0  16       17.90       19.49      2.37 o 
   5   0  16      123.60      119.94     23.97 o 
  -6   1  16       10.74        7.88      8.17 o 
  -5   1  16        7.81       11.30      5.93 o 
  -4   1  16       46.45       38.64      4.98 o 
  -3   1  16     1260.51     1229.56    113.64 o 
  -2   1  16        4.36        5.82      1.81 o 
  -1   1  16      306.41      337.98     22.15 o 
   0   1  16      157.02      182.49      6.59 o 
   1   1  16       62.20       55.13      3.98 o 
   2   1  16        0.01        0.26      0.79 o 
   3   1  16      148.69      157.09     14.91 o 
   4   1  16      149.31      159.82     10.95 o 
   5   1  16      138.51      142.45     28.39 o 
  -5   2  16       25.04       23.60      7.26 o 
  -4   2  16       58.92       45.88      3.92 o 
  -3   2  16      360.27      426.08     20.27 o 
  -2   2  16        7.09        7.92      2.22 o 
  -1   2  16       98.07       98.13     12.50 o 
   0   2  16      102.80      119.03      7.57 o 
   1   2  16      452.82      552.76     75.11 o 
   2   2  16        0.15        0.41      0.62 o 
   3   2  16     1413.75     1585.95    258.42 o 
   4   2  16        1.95        1.17      1.54 o 
   5   2  16       13.57       10.52      6.06 o 
  -5   3  16        0.82        2.74      2.13 o 
  -4   3  16        3.87        3.08      1.56 o 
  -3   3  16      981.68     1183.58     64.46 o 
  -2   3  16       28.64       30.54      3.47 o 
  -1   3  16        5.51        6.84      2.14 o 
   0   3  16       22.77       20.75      2.45 o 
   1   3  16       66.79       64.41      5.24 o 
   2   3  16      179.47      198.76     13.13 o 
   3   3  16      198.45      219.62     19.68 o 
   4   3  16       60.97       53.20      8.44 o 
   5   3  16       18.15       18.62     19.36 o 
  -5   4  16       40.45       40.14      4.89 o 
  -4   4  16        0.03        0.40      1.03 o 
  -3   4  16       70.13       65.59      4.80 o 
  -2   4  16      728.93      853.00     47.94 o 
  -1   4  16      506.74      563.58     50.95 o 
   0   4  16       88.92       73.96      6.56 o 
   1   4  16       24.13       26.56      8.09 o 
   3   4  16        7.73        6.68      3.05 o 
   4   4  16       20.68       14.23      9.25 o 
  -4   5  16        6.83        5.63      1.94 o 
  -3   5  16        1.15        1.64      1.35 o 
  -2   5  16       18.79       12.29      3.94 o 
  -1   5  16      204.37      197.82     15.40 o 
   0   5  16       27.96       22.16     13.01 o 
   1   5  16       23.36       18.20      6.65 o 
   2   5  16      202.60      228.60     22.21 o 
   3   5  16        4.62        5.45      3.18 o 
   4   5  16       28.62       19.42     17.75 o 
  -3   6  16        6.22        7.45      4.31 o 
  -2   6  16       11.58       11.74      5.58 o 
  -1   6  16        5.97       10.43      6.33 o 
   0   6  16       79.06       80.77      9.43 o 
   1   6  16        9.21        7.09      5.41 o 
   2   6  16       11.95       11.04      5.02 o 
   3   6  16        0.74        1.67      1.66 o 
  -2   7  16       24.55       20.84     11.51 o 
  -1   7  16        5.03        3.11      4.50 o 
   0   7  16       10.73        8.93      8.84 o 
   1   7  16      123.18      123.39     29.83 o 
  -6   1  17        2.69        1.31      2.88 o 
  -5   1  17        9.56        7.98      3.91 o 
  -4   1  17       12.26        9.00      3.03 o 
  -3   1  17       91.26       86.39      7.26 o 
  -2   1  17      341.97      397.09     25.94 o 
  -1   1  17      175.00      197.72      9.57 o 
   0   1  17      147.36      147.71      5.24 o 
   1   1  17      235.34      249.33     13.34 o 
   2   1  17        2.33        1.79      0.67 o 
   3   1  17      356.61      397.95     42.35 o 
   4   1  17        0.05        0.70      0.85 o 
   5   1  17       11.27        5.45      5.49 o 
  -5   2  17        2.20        5.25      3.31 o 
  -4   2  17        2.26        1.69      1.13 o 
  -3   2  17       66.64       63.52      5.20 o 
  -2   2  17       18.56       13.52      4.08 o 
  -1   2  17       19.07       25.69      8.02 o 
   0   2  17      567.44      659.62     81.01 o 
   1   2  17       10.60       15.80      5.29 o 
   2   2  17        2.97        2.52      2.11 o 
   3   2  17      268.25      261.14     72.21 o 
   4   2  17      110.26       92.17     11.20 o 
   5   2  17        0.32        1.93      3.37 o 
  -5   3  17        2.23        2.40      1.87 o 
  -4   3  17       25.80       24.00      2.57 o 
  -3   3  17      788.60     1133.08     87.51 o 
  -2   3  17      934.32      850.27     57.43 o 
  -1   3  17       35.18       31.00      3.94 o 
   0   3  17      137.56      145.63      9.80 o 
   1   3  17      141.33      139.14      5.99 o 
   2   3  17       12.86       14.41      6.61 o 
   3   3  17      212.68      255.67     20.68 o 
   4   3  17      159.79      151.88     22.08 o 
   5   3  17       83.11       82.24     16.30 o 
  -5   4  17        0.93        0.45      2.09 o 
  -4   4  17        0.06       -0.01      1.03 o 
  -3   4  17        0.43        0.16      1.31 o 
  -2   4  17       22.61       19.66      3.46 o 
  -1   4  17      657.62      763.44     69.57 o 
   0   4  17      379.78      436.21     57.88 o 
   1   4  17        5.47        6.62      8.63 o 
   2   4  17        0.01        1.37      2.02 o 
   3   4  17      101.74       93.59      8.14 o 
   4   4  17        3.81        5.30      6.36 o 
  -4   5  17        3.72        3.86      1.57 o 
  -3   5  17        2.69        1.84      1.87 o 
  -2   5  17        7.68        7.15      3.44 o 
  -1   5  17       99.66      103.01     10.39 o 
   0   5  17      175.79      156.19     21.34 o 
   1   5  17        0.14        2.54      4.23 o 
   2   5  17        7.96        5.42      5.59 o 
   3   5  17        0.11        0.42      2.42 o 
   4   5  17       21.90       11.78     10.70 o 
  -3   6  17       44.64       44.91      8.13 o 
  -2   6  17      154.15      159.53     11.10 o 
  -1   6  17       36.82       64.64     12.66 o 
   0   6  17       69.13       67.19     11.34 o 
   1   6  17       20.05       20.86      8.70 o 
   2   6  17       14.50       13.10      6.68 o 
   3   6  17       12.37       10.04      4.35 o 
  -1   7  17        0.03        1.84      3.07 o 
   0   7  17        7.89        5.29      6.07 o 
   1   7  17      159.13      150.01     30.43 o 
  -6   0  18       36.12       61.43     14.69 o 
  -5   0  18       12.81        9.17      8.12 o 
  -4   0  18       20.14       23.32      7.21 o 
  -3   0  18       59.90       54.52      4.79 o 
  -2   0  18      229.59      271.66     24.99 o 
  -1   0  18     1435.11     1226.74     92.98 o 
   0   0  18      131.08      124.00     10.07 o 
   1   0  18      368.70      358.28     23.73 o 
   2   0  18      176.63      183.63     14.13 o 
   3   0  18      210.68      240.08     33.37 o 
   4   0  18        0.40        2.59      3.58 o 
   5   0  18       87.13       78.39     11.32 o 
  -5   1  18        3.39        1.12      2.85 o 
  -4   1  18      455.64      496.54     46.01 o 
  -3   1  18      231.53      248.58     11.08 o 
  -2   1  18       39.69       42.34      6.16 o 
  -1   1  18        7.67        9.25      3.06 o 
   0   1  18      100.67      100.82      7.66 o 
   1   1  18       20.67       12.18      1.33 o 
   2   1  18       44.03       47.33      3.52 o 
   3   1  18        0.43        0.28      1.35 o 
   4   1  18       35.65       37.11      4.20 o 
   5   1  18        3.21        2.60      3.13 o 
  -5   2  18       17.27       15.65      4.04 o 
  -4   2  18       87.31       77.00      5.76 o 
  -3   2  18      225.41      246.22     23.47 o 
  -2   2  18      240.50      271.90     16.28 o 
  -1   2  18      139.65      163.80     11.36 o 
   0   2  18      546.82      465.25     82.47 o 
   1   2  18       22.71       28.63      6.15 o 
   2   2  18       47.68       47.87      4.24 o 
   3   2  18       43.76       43.56      6.02 o 
   4   2  18      270.96      255.50     27.96 o 
   5   2  18       45.41       27.54     23.29 o 
  -5   3  18        3.44        1.48      3.07 o 
  -4   3  18       18.22       13.46      4.28 o 
  -3   3  18       15.13       10.36      3.91 o 
  -2   3  18      427.84      572.20    107.88 o 
  -1   3  18        2.06        2.87      1.93 o 
   0   3  18       12.69       10.69      1.62 o 
   1   3  18       66.75       67.54      5.08 o 
   2   3  18       58.76       59.61      4.65 o 
   3   3  18       83.92       97.62      8.90 o 
   4   3  18       28.49        2.09      9.32 o 
   5   3  18       37.40       21.81     19.34 o 
  -5   4  18        2.60        2.86      3.18 o 
  -4   4  18       41.78       45.32      5.43 o 
  -3   4  18       53.22       42.08      5.13 o 
  -2   4  18       12.08       15.17      5.04 o 
  -1   4  18       12.14       10.53      6.24 o 
   0   4  18       53.14       57.31      3.94 o 
   1   4  18      120.93      114.74      9.36 o 
   2   4  18      237.60      247.31     23.37 o 
   3   4  18        8.41        6.75      2.49 o 
   4   4  18       58.18       54.71     12.87 o 
  -4   5  18        1.14        0.80      0.90 o 
  -3   5  18        3.23        2.04      1.47 o 
  -2   5  18      109.08      102.00     10.01 o 
  -1   5  18      169.41      132.86     15.55 o 
   0   5  18        7.33        6.01      4.42 o 
   1   5  18       55.60       53.39      7.19 o 
   2   5  18       13.55       13.17      5.28 o 
   3   5  18       34.21       20.84      8.33 o 
   4   5  18        0.04        1.70      6.03 o 
  -3   6  18        0.01        0.17      2.15 o 
  -2   6  18        0.41        0.19      1.92 o 
  -1   6  18        2.47        2.63      3.69 o 
   0   6  18       17.27       18.58     13.99 o 
   1   6  18        6.11        3.61      3.56 o 
   2   6  18       27.63       20.00      9.60 o 
   3   6  18       36.45       35.59      9.25 o 
  -1   7  18        2.65        2.21      3.81 o 
   0   7  18       13.02       11.99      8.54 o 
  -5   1  19        0.04       -1.00      3.24 o 
  -4   1  19       13.47        7.47      3.44 o 
  -3   1  19       96.82       92.33      9.21 o 
  -2   1  19      617.95      586.31     34.76 o 
  -1   1  19      123.02      137.21      8.19 o 
   0   1  19      772.85      726.11    119.06 o 
   1   1  19        0.51        0.72      0.71 o 
   2   1  19       20.59       16.55      2.09 o 
   3   1  19       21.28       20.03      3.34 o 
   4   1  19        8.32        7.59      4.27 o 
   5   1  19       22.23       17.51     11.75 o 
  -5   2  19        0.32        1.46      2.66 o 
  -4   2  19        6.27        3.27      1.69 o 
  -3   2  19      517.44      593.11     29.24 o 
  -2   2  19        0.06        0.33      1.42 o 
  -1   2  19       22.38       24.64      3.28 o 
   0   2  19       21.23       21.52      3.95 o 
   1   2  19       79.20       93.45     13.61 o 
   2   2  19        1.82        0.49      3.72 o 
   3   2  19       19.85       20.64      8.32 o 
   4   2  19       90.12       63.33     41.13 o 
   5   2  19        0.41        2.35      2.18 o 
  -5   3  19       86.73      103.01     12.55 o 
  -4   3  19      122.78      124.84      7.23 o 
  -3   3  19       16.74       12.68      4.06 o 
  -2   3  19        2.16        1.36      2.22 o 
  -1   3  19        8.42        7.66      3.14 o 
   0   3  19      189.44      211.45      8.76 o 
   1   3  19        0.10        0.51      0.57 o 
   2   3  19      121.42      143.81     15.88 o 
   3   3  19      297.32      324.94     30.26 o 
   4   3  19      176.41      163.53     38.69 o 
  -4   4  19        1.81        1.86      1.49 o 
  -3   4  19        4.16        3.42      2.29 o 
  -2   4  19        0.46        0.24      1.45 o 
  -1   4  19      718.61      823.77    103.87 o 
   0   4  19       23.58       18.79      2.52 o 
   1   4  19       28.61       22.71      6.33 o 
   2   4  19      133.77      124.58     12.70 o 
   3   4  19        7.98        4.25      3.85 o 
   4   4  19        3.70        2.54      5.83 o 
  -4   5  19        3.99        4.79      2.46 o 
  -3   5  19       28.98       30.58      4.92 o 
  -2   5  19        7.71        4.61      2.46 o 
  -1   5  19      287.25      291.07     22.27 o 
   0   5  19        6.51        5.34      3.21 o 
   1   5  19       20.74       21.63     12.40 o 
   2   5  19       62.17       51.00     12.36 o 
   3   5  19        1.54        1.92      2.15 o 
  -3   6  19        3.36        1.98      3.22 o 
  -2   6  19       32.03       26.21      7.60 o 
  -1   6  19      120.47      122.37     17.84 o 
   0   6  19       64.15       71.26     10.94 o 
   1   6  19       92.54      102.80      9.52 o 
   2   6  19        1.20        2.02      5.10 o 
  -1   7  19       21.67       15.42     12.73 o 
   0   7  19       42.89       37.53      6.86 o 
  -5   0  20        3.61        3.99      4.51 o 
  -4   0  20       34.96       16.45      7.00 o 
  -3   0  20      183.00      161.81     21.19 o 
  -2   0  20      484.50      558.58     51.48 o 
  -1   0  20      166.23      182.03     17.16 o 
   0   0  20        2.55        2.36      1.70 o 
   1   0  20       90.07       98.58      7.10 o 
   2   0  20      177.86      192.73      9.29 o 
   3   0  20       62.26       64.54      5.80 o 
   4   0  20        0.93        1.48      2.88 o 
   5   0  20       55.52       51.17     11.18 o 
  -5   1  20        6.70        5.51      3.57 o 
  -4   1  20        6.71        2.87      1.60 o 
  -3   1  20      114.09       88.93      8.71 o 
  -2   1  20       45.76       39.99      5.85 o 
  -1   1  20      114.71      100.28      6.37 o 
   0   1  20       17.63       12.81      4.02 o 
   1   1  20        2.48        2.86      0.92 o 
   2   1  20      540.03      695.55     31.21 o 
   3   1  20        6.16        5.10      2.02 o 
   4   1  20       81.77       94.27      9.24 o 
   5   1  20        2.14        1.65      6.04 o 
  -5   2  20        0.12       -0.32      2.83 o 
  -4   2  20      165.96      193.01     14.45 o 
  -3   2  20      157.26      167.95     10.17 o 
  -2   2  20      608.51      677.77     31.81 o 
  -1   2  20      239.97      272.99     18.38 o 
   0   2  20        2.45        1.81      1.40 o 
   1   2  20      427.94      572.70     75.14 o 
   2   2  20      234.79      263.45     28.29 o 
   3   2  20      254.58      289.46     30.65 o 
   4   2  20      199.92      212.38     29.07 o 
   5   2  20       63.45       71.67     13.44 o 
  -5   3  20       37.41       37.22      7.28 o 
  -4   3  20        8.82       10.20      3.37 o 
  -3   3  20       50.83       51.07      4.36 o 
  -2   3  20       50.48       49.08      4.65 o 
  -1   3  20      281.46      308.54     13.53 o 
   0   3  20        0.41        0.91      0.50 o 
   1   3  20       13.50       15.30      9.05 o 
   2   3  20       18.24       15.25      5.47 o 
   3   3  20      349.28      378.88     30.23 o 
   4   3  20      181.96      149.77     20.02 o 
  -4   4  20        0.21        1.65      1.32 o 
  -3   4  20       56.47       52.57      4.89 o 
  -2   4  20       14.75       15.79      4.55 o 
  -1   4  20       11.32        4.60      3.16 o 
   0   4  20      160.50      179.92     11.09 o 
   1   4  20       56.05       49.35      8.27 o 
   2   4  20       24.83       23.97      9.25 o 
   3   4  20      120.60      125.16     12.91 o 
   4   4  20       20.06       17.04     12.24 o 
  -4   5  20       18.02       15.03      6.84 o 
  -3   5  20        8.36        4.25      2.17 o 
  -2   5  20       17.06       15.44      3.65 o 
  -1   5  20      286.47      262.78     34.25 o 
   0   5  20       38.82       35.66     14.92 o 
   1   5  20      105.66      105.02     14.00 o 
   2   5  20        2.56        3.19      3.62 o 
   3   5  20        0.79        1.68      2.71 o 
  -3   6  20      119.52      140.61     17.02 o 
  -2   6  20        0.79        0.49      1.02 o 
  -1   6  20        5.25        5.75      7.62 o 
   0   6  20        1.79        0.99      2.41 o 
   1   6  20        2.34        0.21      2.01 o 
   2   6  20        1.38        3.43      3.39 o 
  -5   1  21       44.63       54.99      6.39 o 
  -4   1  21        4.23        5.16      1.84 o 
  -3   1  21      148.59      125.66      8.40 o 
  -2   1  21      128.99      132.29      7.25 o 
  -1   1  21      105.90      102.52      6.57 o 
   0   1  21       60.92       46.33      4.08 o 
   1   1  21       32.46       31.93      2.39 o 
   2   1  21       72.96       65.85      4.91 o 
   3   1  21       33.29       32.70      3.57 o 
   4   1  21        0.61        0.67      2.51 o 
   5   1  21        0.50        2.00      3.38 o 
  -5   2  21       13.06       13.73      5.09 o 
  -4   2  21       18.02       17.64      5.39 o 
  -3   2  21       75.35       68.18      6.38 o 
  -2   2  21      594.40      665.16     69.76 o 
  -1   2  21        5.45        3.61      2.91 o 
   0   2  21      116.92      120.10      9.83 o 
   1   2  21       12.68       15.07      5.68 o 
   2   2  21       30.46       28.37      8.64 o 
   3   2  21       53.80       58.56      5.16 o 
   4   2  21        1.08        1.65      1.34 o 
   5   2  21        0.24        0.46      3.14 o 
  -5   3  21        0.00        0.44      2.63 o 
  -4   3  21        3.38        4.74      2.66 o 
  -3   3  21        0.18        1.20      1.39 o 
  -2   3  21       28.40       26.72      9.50 o 
  -1   3  21       73.46       58.44     10.50 o 
   0   3  21      174.59      161.56     17.39 o 
   1   3  21      235.48      269.95     49.80 o 
   2   3  21       76.13       78.61      7.57 o 
   3   3  21       13.28       10.76      3.90 o 
   4   3  21      353.50      339.55     13.96 o 
  -4   4  21       61.34       62.66      6.37 o 
  -3   4  21       53.17       49.14      4.34 o 
  -2   4  21       57.96       56.28      4.54 o 
  -1   4  21      218.29      213.13     21.83 o 
   0   4  21        9.82        9.48      2.09 o 
   1   4  21      240.51      258.12     33.95 o 
   2   4  21       49.08       47.77      8.16 o 
   3   4  21      154.64      170.81     27.53 o 
   4   4  21       10.43        7.40      4.66 o 
  -4   5  21        8.71        4.62      3.08 o 
  -3   5  21        0.03        0.57      2.09 o 
  -2   5  21       26.98       22.29      4.84 o 
  -1   5  21        0.94        2.59      2.19 o 
   0   5  21        4.80        2.55      3.44 o 
   1   5  21       21.20       20.33     14.99 o 
   2   5  21        0.16        1.60      2.27 o 
   3   5  21       92.88       96.35     12.99 o 
  -2   6  21        0.57        0.52      1.72 o 
  -1   6  21       12.06       11.34      5.21 o 
   0   6  21      111.07      110.43     12.18 o 
   1   6  21        0.11        1.44      1.51 o 
   2   6  21       22.00       14.64     10.03 o 
  -5   0  22        0.00       -0.37      4.60 o 
  -4   0  22       43.08       40.15      4.99 o 
  -3   0  22      726.65      874.31     85.55 o 
  -2   0  22      393.44      440.56     23.01 o 
  -1   0  22      564.41      640.71    105.28 o 
   0   0  22      285.97      339.96     44.43 o 
   1   0  22      338.50      350.85     28.55 o 
   2   0  22      157.95      168.57     22.07 o 
   3   0  22       80.94       86.85     12.81 o 
   4   0  22       20.66       13.19      9.65 o 
   5   0  22       25.33       10.39     14.75 o 
  -5   1  22       41.99       40.84     14.44 o 
  -4   1  22        0.79        0.50      1.65 o 
  -3   1  22       41.41       33.44      3.36 o 
  -2   1  22      869.63      914.15     80.08 o 
  -1   1  22      161.73      149.84     10.53 o 
   0   1  22      582.06      521.77     47.78 o 
   1   1  22        6.56        5.63      0.40 o 
   2   1  22       21.58       19.28      5.01 o 
   3   1  22        0.26        0.29      1.33 o 
   4   1  22        2.51        1.35      1.81 o 
   5   1  22        0.43        1.04      6.62 o 
  -5   2  22        2.49        2.44      3.30 o 
  -4   2  22       10.78        8.24      2.73 o 
  -3   2  22      294.83      285.30     18.68 o 
  -2   2  22     1054.65     1123.69     88.79 o 
  -1   2  22       71.38       73.80      5.65 o 
   0   2  22       21.62       20.88      2.41 o 
   1   2  22        2.66        1.87      2.47 o 
   2   2  22        3.09        3.52      2.23 o 
   3   2  22        0.15       -1.26      1.88 o 
   4   2  22      311.17      315.41     13.62 o 
  -5   3  22        2.97        2.15      3.10 o 
  -4   3  22       19.43       23.99      4.10 o 
  -3   3  22        3.57        2.56      1.46 o 
  -2   3  22      306.69      310.76     22.67 o 
  -1   3  22        9.91        4.28      2.08 o 
   0   3  22      326.12      333.46     42.79 o 
   1   3  22       42.88       43.40      7.31 o 
   2   3  22       25.31       22.42      6.75 o 
   3   3  22       54.80       49.46      4.71 o 
   4   3  22        9.97        5.58      5.98 o 
  -4   4  22       93.12      103.86      8.98 o 
  -3   4  22       23.11       19.30      6.52 o 
  -2   4  22        3.45        4.58      2.82 o 
  -1   4  22      540.89      642.51     58.09 o 
   0   4  22      319.01      316.72     29.63 o 
   1   4  22       74.79       70.94      8.29 o 
   2   4  22       23.32       28.10     18.16 o 
   3   4  22       31.12       28.45      5.77 o 
   4   4  22        5.14        5.32      5.45 o 
  -3   5  22       10.03        6.21      3.36 o 
  -2   5  22        4.16        2.81      2.19 o 
  -1   5  22       35.78       23.09      4.45 o 
   0   5  22       55.37       55.54      7.11 o 
   1   5  22        1.15        1.41      4.42 o 
   2   5  22        4.53        7.70      3.33 o 
   3   5  22        1.07        1.97      1.71 o 
  -2   6  22        0.04        1.36      1.28 o 
  -1   6  22        1.74        2.45      2.52 o 
   0   6  22       56.53       55.47     10.69 o 
   1   6  22       86.39       87.27     15.69 o 
   2   6  22        0.04        0.97      2.16 o 
  -5   1  23        0.07        0.71      2.61 o 
  -4   1  23       20.19       16.69      2.94 o 
  -3   1  23       25.77       18.32      3.97 o 
  -2   1  23      252.98      253.03     23.48 o 
  -1   1  23      216.85      219.20      7.48 o 
   0   1  23       10.72       10.18      3.24 o 
   1   1  23        0.26        0.12      0.27 o 
   2   1  23       11.30        9.08      2.40 o 
   3   1  23       23.49       25.79      2.97 o 
   4   1  23        0.68        0.75      1.74 o 
   5   1  23        4.01        6.08      7.79 o 
  -5   2  23        0.61        0.51      2.89 o 
  -4   2  23        8.49        9.64      3.53 o 
  -3   2  23        6.61        5.13      2.87 o 
  -2   2  23        0.44        0.12      1.68 o 
  -1   2  23       10.99        8.23      2.89 o 
   0   2  23       14.82       12.83      2.56 o 
   1   2  23      423.35      516.13     66.22 o 
   2   2  23        4.86        5.85      2.18 o 
   3   2  23        0.71        1.18      1.17 o 
   4   2  23      137.22      134.11     17.21 o 
  -5   3  23        0.11       -0.63      3.13 o 
  -4   3  23       47.75       47.39      5.71 o 
  -3   3  23        0.03        0.79      1.43 o 
  -2   3  23      385.02      428.71     33.40 o 
  -1   3  23      164.51      180.85      9.52 o 
   0   3  23      107.77      105.59      8.88 o 
   1   3  23       33.73       30.98     12.92 o 
   2   3  23       19.84       17.58      4.61 o 
   3   3  23        6.40        4.30      2.76 o 
   4   3  23      182.15      194.02     31.80 o 
  -4   4  23        6.92       10.58      3.53 o 
  -3   4  23        1.82        1.54      1.39 o 
  -2   4  23       62.14       62.88      5.15 o 
  -1   4  23        0.00        1.47      1.96 o 
   0   4  23      349.83      377.56     37.70 o 
   1   4  23      334.10      389.30     49.18 o 
   2   4  23        0.00        0.94      2.37 o 
   3   4  23       18.11       12.56      6.27 o 
  -3   5  23        6.35        5.31      2.72 o 
  -2   5  23        0.65        0.23      1.31 o 
  -1   5  23       14.03        8.31      5.20 o 
   1   5  23       13.21       14.80      7.87 o 
   2   5  23        4.57        3.56      2.64 o 
   3   5  23       18.31       18.37      5.50 o 
  -2   6  23        2.35        1.59      1.10 o 
  -1   6  23       20.82       17.27     15.38 o 
   0   6  23        1.70        2.16      2.87 o 
   1   6  23       29.77       18.65     16.20 o 
  -5   0  24        6.56        1.52      3.97 o 
  -4   0  24        8.64        7.01      3.10 o 
  -3   0  24       95.06       93.07     10.47 o 
  -2   0  24       11.01        6.86      3.10 o 
  -1   0  24      997.28      894.94     71.78 o 
   0   0  24        9.60       13.13      4.89 o 
   1   0  24        0.71        0.38      0.81 o 
   2   0  24       73.96       73.13      6.31 o 
   3   0  24      129.11      125.42     13.45 o 
   4   0  24       17.02       10.23      8.24 o 
  -5   1  24       77.15       76.88     10.19 o 
  -4   1  24        8.63        8.72      2.76 o 
  -3   1  24       10.41        5.38      2.07 o 
  -2   1  24       96.26      101.13     11.79 o 
  -1   1  24        1.44        0.65      0.81 o 
   0   1  24       52.72       51.10      2.95 o 
   1   1  24        0.65        0.45      0.44 o 
   2   1  24       56.98       56.11      4.83 o 
   3   1  24        1.67        0.81      0.72 o 
   4   1  24       81.07       79.35      7.21 o 
  -5   2  24       77.33       84.83     11.11 o 
  -4   2  24        1.98        0.95      1.54 o 
  -3   2  24      123.71      116.78      8.56 o 
  -2   2  24       21.97       14.79      6.48 o 
  -1   2  24        1.32        1.47      2.19 o 
   0   2  24       10.29        9.66      2.33 o 
   1   2  24      204.16      223.16     26.11 o 
   2   2  24        0.34        0.56      1.06 o 
   3   2  24        2.55        2.43      1.51 o 
   4   2  24       31.49       25.38     12.17 o 
  -4   3  24        1.39        1.30      1.24 o 
  -3   3  24        3.24        3.06      1.72 o 
  -2   3  24       22.18        9.31      7.28 o 
  -1   3  24       83.27       87.24      7.30 o 
   0   3  24        3.08        4.79      1.94 o 
   1   3  24        0.03        0.21      2.19 o 
   2   3  24       21.84       20.49      7.79 o 
   3   3  24       90.61       86.00      7.62 o 
   4   3  24       77.09       96.54     21.04 o 
  -4   4  24        0.26        0.10      1.55 o 
  -3   4  24        0.04        0.41      1.81 o 
  -2   4  24        2.33        2.38      2.01 o 
  -1   4  24       23.69       19.75      3.52 o 
   0   4  24        1.33        5.09      4.52 o 
   1   4  24       13.92        9.36      5.64 o 
   2   4  24       84.60      100.61     12.12 o 
   3   4  24       16.97       15.41      4.09 o 
  -3   5  24        4.00        3.81      2.23 o 
  -2   5  24        1.92        1.86      1.47 o 
  -1   5  24       36.95       31.49      7.23 o 
   0   5  24       93.57       81.21     15.97 o 
   1   5  24        0.58        1.03      1.59 o 
   2   5  24        1.27        1.51      2.28 o 
   3   5  24       11.54        8.98      3.25 o 
  -2   6  24       18.30       19.73     10.96 o 
  -1   6  24       12.63       11.72      5.75 o 
   0   6  24       55.59       50.82     10.06 o 
   1   6  24       72.41       77.49     10.66 o 
  -5   1  25        1.25        1.09      1.64 o 
  -4   1  25        0.54        1.92      1.34 o 
  -3   1  25       34.21       27.22      3.92 o 
  -2   1  25      144.81      146.68      8.13 o 
  -1   1  25      327.87      327.83     43.64 o 
   0   1  25      154.77      163.20     15.07 o 
   1   1  25      103.18      103.42      8.64 o 
   2   1  25       15.15       11.52      3.46 o 
   3   1  25       28.44       28.94      4.31 o 
   4   1  25       24.65       18.12     12.52 o 
  -5   2  25        0.33       -0.57      3.68 o 
  -4   2  25       14.97       15.45      6.05 o 
  -3   2  25       11.04        8.16      2.77 o 
  -2   2  25      271.78      266.45     19.61 o 
  -1   2  25       35.10       32.77      4.16 o 
   0   2  25        0.02        0.30      0.69 o 
   1   2  25       68.21       64.54     20.49 o 
   2   2  25        5.16        3.03      1.35 o 
   3   2  25       18.64       17.81      4.43 o 
   4   2  25      120.01      113.20     26.51 o 
  -4   3  25       42.91       48.31      5.14 o 
  -3   3  25       42.49       42.11      4.27 o 
  -2   3  25       38.00       37.45      4.10 o 
  -1   3  25       55.47       60.51      5.77 o 
   0   3  25       35.04       40.29      5.96 o 
   1   3  25       12.82       11.63      5.04 o 
   2   3  25        0.58       -0.05      1.42 o 
   3   3  25       13.30       13.34      4.52 o 
   4   3  25       55.78       32.00     32.18 o 
  -4   4  25      136.23      159.12     16.07 o 
  -3   4  25        0.07        1.76      0.96 o 
  -2   4  25       52.33       52.10      4.41 o 
  -1   4  25       35.63       34.65      4.74 o 
   0   4  25      122.14      139.48     14.23 o 
   1   4  25       38.35       34.58      4.94 o 
   2   4  25       12.18       11.91      4.33 o 
   3   4  25       57.79       48.52      5.53 o 
  -3   5  25        7.93        6.08      3.16 o 
  -2   5  25       72.79       74.21      5.43 o 
  -1   5  25        9.72        5.63      3.21 o 
   0   5  25       20.62       13.51     10.59 o 
   1   5  25       54.25       57.48      7.53 o 
   2   5  25        0.91        1.29      2.02 o 
  -1   6  25        8.50        5.26      4.01 o 
   0   6  25       99.37       93.95     12.22 o 
   1   6  25       19.87       21.59     19.11 o 
  -5   0  26        0.86        1.30      3.05 o 
  -4   0  26        0.67        2.58      1.78 o 
  -3   0  26        0.07        1.03      2.24 o 
  -2   0  26       12.13       10.56      3.40 o 
  -1   0  26      558.02      691.78    125.01 o 
   0   0  26      194.49      206.61     26.94 o 
   1   0  26       18.90       16.71      3.07 o 
   2   0  26       31.36       27.50      3.39 o 
   3   0  26      172.58      191.91     14.58 o 
   4   0  26        0.43        1.25      1.74 o 
  -5   1  26       42.68       34.78      6.20 o 
  -4   1  26        0.32        0.20      1.95 o 
  -3   1  26       36.63       33.81      4.04 o 
  -2   1  26      126.19      109.38     10.26 o 
  -1   1  26      850.03      905.55     68.52 o 
   0   1  26      184.53      200.18     21.48 o 
   1   1  26       53.10       51.27      2.87 o 
   2   1  26      101.00       95.45      7.17 o 
   3   1  26      129.80      122.09      7.39 o 
   4   1  26        4.78        2.80      2.97 o 
  -4   2  26       25.47       25.95      4.08 o 
  -3   2  26       47.88       49.00      5.13 o 
  -2   2  26      227.11      217.42     14.72 o 
  -1   2  26      591.35      725.92     60.28 o 
   0   2  26      258.10      270.29     16.57 o 
   1   2  26      106.04      100.96     10.87 o 
   2   2  26       34.20       38.75      4.60 o 
   3   2  26       11.46       10.81      3.14 o 
   4   2  26       26.34       19.83     17.49 o 
  -4   3  26       28.33       29.27      6.11 o 
  -3   3  26      201.49      239.30     16.63 o 
  -2   3  26       22.88       17.87      5.62 o 
  -1   3  26       15.58       17.27      3.41 o 
   1   3  26       28.34       39.73      9.83 o 
   2   3  26      159.36      158.31     10.59 o 
   3   3  26       10.22        8.86      4.08 o 
   4   3  26      141.36      140.66     28.88 o 
  -4   4  26       44.41       43.12      5.90 o 
  -3   4  26        5.51        6.75      3.57 o 
  -2   4  26       16.75       16.50      6.78 o 
  -1   4  26       24.25       25.67     14.01 o 
   0   4  26       78.32       68.72      9.45 o 
   1   4  26        3.59        4.00      5.35 o 
   2   4  26       90.73      103.20     12.99 o 
   3   4  26       19.32        8.92      5.79 o 
  -3   5  26       19.79       16.53      4.19 o 
  -2   5  26        0.39        1.10      1.47 o 
  -1   5  26        0.65        2.55      2.75 o 
   0   5  26      202.49      224.70     13.35 o 
   1   5  26       62.01       61.75      7.75 o 
   2   5  26       56.06       57.19     11.05 o 
  -1   6  26       14.39       15.53     10.97 o 
   0   6  26       12.97        9.82      6.95 o 
  -5   1  27       14.12       10.86      8.52 o 
  -4   1  27       37.56       47.02      5.93 o 
  -3   1  27       17.60       19.13      5.86 o 
  -2   1  27       71.61       66.28      5.53 o 
  -1   1  27      128.66      129.67     12.37 o 
   0   1  27       52.84       52.78      4.16 o 
   1   1  27        1.23        1.47      1.04 o 
   2   1  27        4.29        4.35      2.05 o 
   3   1  27        0.60        0.45      1.92 o 
   4   1  27       21.65       12.00     15.48 o 
  -4   2  27        3.71        4.02      2.19 o 
  -3   2  27        0.11        1.02      1.18 o 
  -2   2  27        6.62        5.58      2.13 o 
  -1   2  27      223.96      216.37     18.75 o 
   0   2  27        9.93        9.30      3.75 o 
   1   2  27        2.46        3.93      2.48 o 
   2   2  27        4.21        2.70      2.28 o 
   3   2  27        1.61        1.45      2.09 o 
   4   2  27       20.98       12.55     12.29 o 
  -4   3  27        2.17        3.46      2.07 o 
  -3   3  27       22.31       16.11      5.06 o 
  -2   3  27       24.02       17.10      6.29 o 
  -1   3  27        3.91        4.23      1.77 o 
   0   3  27      143.01      154.93     13.49 o 
   1   3  27      187.94      173.45     23.38 o 
   2   3  27      372.24      442.43     17.84 o 
   3   3  27        1.27        1.37      1.72 o 
  -3   4  27      164.10      177.09     14.38 o 
  -2   4  27       22.76       19.57      3.90 o 
  -1   4  27        4.95        3.55      2.07 o 
   0   4  27       93.68       95.02     11.51 o 
   1   4  27       12.40        8.63      5.57 o 
   2   4  27        0.97        0.85      1.58 o 
   3   4  27       70.88       67.60      8.92 o 
  -2   5  27        8.01        6.96      3.83 o 
  -1   5  27        0.37        2.48      1.86 o 
   0   5  27        4.88        4.02      3.07 o 
   1   5  27        9.10        7.69      3.84 o 
   2   5  27        1.42        1.49      1.94 o 
  -4   0  28       58.69       63.13      6.03 o 
  -3   0  28       11.05        7.97      3.70 o 
  -2   0  28       35.68       36.37      4.74 o 
  -1   0  28      672.10      869.47     86.06 o 
   0   0  28      537.86      666.70     66.22 o 
   1   0  28        0.41        0.72      1.23 o 
   2   0  28       25.36       27.77      4.02 o 
   3   0  28       43.89       34.40      6.31 o 
   4   0  28        2.08        2.20      3.17 o 
  -4   1  28        3.79        1.78      1.53 o 
  -3   1  28        0.00        0.77      1.39 o 
  -2   1  28      212.85      215.09     14.89 o 
  -1   1  28        7.80        7.98      3.00 o 
   0   1  28      269.55      286.28     20.48 o 
   1   1  28       98.64      103.17      7.26 o 
   2   1  28        9.90        8.62      3.01 o 
   3   1  28        7.68        4.96      2.17 o 
   4   1  28        0.04        2.52      6.47 o 
  -4   2  28       35.97       38.61      4.33 o 
  -3   2  28        0.49        0.45      1.34 o 
  -2   2  28      162.03      156.00     10.59 o 
  -1   2  28      474.39      550.16     41.32 o 
   0   2  28       55.18       57.66      5.89 o 
   1   2  28       20.11       19.09      7.77 o 
   2   2  28        4.94        3.26      1.85 o 
   3   2  28        5.74        4.90      2.93 o 
   4   2  28        0.07       -0.12      3.33 o 
  -4   3  28        0.03        0.83      1.54 o 
  -3   3  28       21.09       16.86      6.81 o 
  -2   3  28       28.35       19.67      3.42 o 
  -1   3  28       10.82       10.77      4.00 o 
   0   3  28       24.57       19.13      8.71 o 
   1   3  28      283.94      327.44     15.14 o 
   2   3  28       12.33        7.04      5.09 o 
   3   3  28        0.28        0.11      1.68 o 
  -3   4  28       21.80       13.77      6.16 o 
  -2   4  28        8.25        7.24      3.03 o 
  -1   4  28       12.34       12.56      5.60 o 
   0   4  28      109.16      127.86     13.93 o 
   1   4  28       16.77       14.11      7.44 o 
   2   4  28        8.92        5.06      4.91 o 
  -2   5  28       23.60       19.11     10.48 o 
  -1   5  28       21.81       22.56     12.50 o 
   0   5  28       32.49       24.19     11.70 o 
   1   5  28       13.68       10.11      8.97 o 
  -4   1  29        4.13        5.04      2.28 o 
  -3   1  29        9.07        6.43      2.47 o 
  -2   1  29        3.47        1.45      1.63 o 
  -1   1  29       65.02       62.66      5.72 o 
   0   1  29        3.23        2.83      1.47 o 
   1   1  29        4.18        4.62      2.06 o 
   2   1  29        4.16        6.32      3.37 o 
   3   1  29        3.65        3.68      2.28 o 
   4   1  29       33.31       18.68     18.14 o 
  -4   2  29        0.02       -0.08      2.10 o 
  -3   2  29        0.77        2.17      1.31 o 
  -2   2  29        1.48        0.43      1.62 o 
  -1   2  29        7.82        4.83      1.95 o 
   0   2  29        7.46        5.68      2.01 o 
   1   2  29       19.00       17.98     10.47 o 
   2   2  29       29.51       25.75      5.65 o 
   3   2  29        0.00        1.10      1.20 o 
  -4   3  29        0.01        0.40      1.37 o 
  -3   3  29      101.95      115.71      6.94 o 
  -2   3  29       21.93       20.95      3.78 o 
  -1   3  29       78.10       73.95      7.69 o 
   0   3  29        0.12        0.94      2.47 o 
   1   3  29       92.01       86.62      9.41 o 
   2   3  29      132.47      122.17     15.57 o 
   3   3  29        8.73        5.23      4.04 o 
  -3   4  29        2.35        2.66      1.89 o 
  -2   4  29        4.80        4.35      2.36 o 
  -1   4  29       36.45       33.44      7.58 o 
   0   4  29        0.24        1.45      2.60 o 
   1   4  29       28.06       18.83     10.56 o 
   2   4  29       26.96       18.64      9.05 o 
  -2   5  29        0.25       -1.51      2.91 o 
  -1   5  29        0.01        0.43      2.27 o 
   0   5  29        2.23        2.87      2.05 o 
   1   5  29      207.50      238.92     33.53 o 
  -4   0  30      105.10      130.39     16.07 o 
  -3   0  30        4.33        2.83      1.72 o 
  -2   0  30        0.05       -0.22      1.85 o 
  -1   0  30        0.35       -1.24      2.29 o 
   0   0  30     1362.70     1513.84     25.55 o 
   1   0  30       58.98       56.70      8.95 o 
   2   0  30       35.08       30.77      8.83 o 
   3   0  30       21.83       13.96     15.13 o 
  -4   1  30       10.31        9.05      4.28 o 
  -3   1  30        0.95        1.09      1.62 o 
  -2   1  30       70.92       78.18      6.82 o 
  -1   1  30        3.09        2.38      1.46 o 
   0   1  30       11.86       10.17      4.04 o 
   1   1  30        0.03        1.03      1.78 o 
   2   1  30       14.44       10.13      4.61 o 
   3   1  30       19.95       18.81      4.40 o 
  -4   2  30      147.64      169.89      8.19 o 
  -3   2  30        3.29        3.57      1.69 o 
  -2   2  30        0.07        0.56      1.40 o 
  -1   2  30      137.44      135.30     10.21 o 
   0   2  30       10.02       13.55      5.05 o 
   1   2  30      153.01      181.64     11.74 o 
   2   2  30       27.61       16.78      5.88 o 
   3   2  30       30.85       24.26      5.19 o 
  -3   3  30        6.39        3.35      2.43 o 
  -2   3  30        8.25        5.82      2.19 o 
  -1   3  30      201.37      215.88     17.43 o 
   0   3  30        4.02        4.37      3.07 o 
   1   3  30        8.95        5.98      3.65 o 
   2   3  30        1.78        1.58      2.32 o 
   3   3  30       53.15       48.60      7.43 o 
  -3   4  30        0.89        1.32      1.37 o 
  -2   4  30       36.11       36.30      6.25 o 
  -1   4  30        2.40        2.75      2.25 o 
   0   4  30        6.93        4.34      3.76 o 
   1   4  30        0.78        0.67      2.13 o 
   2   4  30        4.38        2.68      2.26 o 
  -1   5  30        3.85        4.19      3.90 o 
   0   5  30        9.67       12.11      8.50 o 
   1   5  30       42.58       40.89      9.68 o 
  -4   1  31        1.51        2.12      1.46 o 
  -3   1  31        2.76        1.94      1.36 o 
  -2   1  31       28.83       20.64      3.88 o 
  -1   1  31       64.31       63.71      5.86 o 
   0   1  31       38.57       34.45     20.70 o 
   1   1  31      215.63      248.66     15.54 o 
   2   1  31        0.59        1.63      1.68 o 
   3   1  31        1.30        1.05      1.37 o 
  -4   2  31        2.75        0.95      1.84 o 
  -3   2  31        7.45        7.02      2.90 o 
  -2   2  31        7.82        6.72      2.57 o 
  -1   2  31       71.15       65.22      6.97 o 
   0   2  31        0.37        2.78      1.79 o 
   1   2  31        0.03        0.83      2.10 o 
   2   2  31       39.16       41.74      6.47 o 
   3   2  31       22.09       18.92      4.93 o 
  -3   3  31        6.98        6.38      3.04 o 
  -2   3  31        0.82        1.76      1.50 o 
  -1   3  31       32.56       30.04      4.74 o 
   0   3  31       51.58       46.87      6.14 o 
   1   3  31       12.65       13.18      7.14 o 
   2   3  31       10.06        7.34      3.34 o 
  -2   4  31        0.05        0.55      1.71 o 
  -1   4  31        0.04       -0.53      1.47 o 
   0   4  31       18.05       15.51      7.90 o 
   1   4  31        4.93        5.19      4.55 o 
   2   4  31        4.40        2.33      2.29 o 
   0   5  31        2.22        2.20      2.54 o 
  -4   0  32        3.75        3.73      3.26 o 
  -3   0  32       39.62       53.24      7.05 o 
  -2   0  32        0.60        2.27      2.48 o 
  -1   0  32        7.11        6.35      2.01 o 
   0   0  32        2.89        2.82      4.44 o 
   1   0  32      128.04      136.27     16.86 o 
   2   0  32       62.33       62.31     12.97 o 
   3   0  32        2.81        2.61      3.63 o 
  -4   1  32        5.87        4.86      2.92 o 
  -3   1  32        0.80        1.05      1.41 o 
  -2   1  32       20.43       19.66      6.56 o 
  -1   1  32       31.01       29.14      4.64 o 
   0   1  32      916.64     1286.68     35.39 o 
   1   1  32       83.61       87.63     10.23 o 
   2   1  32        2.77        3.49      2.58 o 
   3   1  32       20.76       22.91      5.37 o 
  -3   2  32       20.99       28.80      4.57 o 
  -2   2  32       11.93       11.17      4.61 o 
  -1   2  32      164.06      164.25     13.38 o 
   0   2  32       53.48       54.39      5.43 o 
   1   2  32       92.69       91.45      9.10 o 
   2   2  32      165.53      186.97     12.94 o 
   3   2  32       27.86       25.46      5.47 o 
  -3   3  32        6.49        4.47      2.58 o 
  -2   3  32      181.98      220.06     12.69 o 
  -1   3  32       25.55       20.65      5.45 o 
   0   3  32        1.11        1.06      2.22 o 
   1   3  32       16.46       16.26     14.06 o 
   2   3  32        4.07        2.62      2.08 o 
  -2   4  32       26.77       27.12      6.28 o 
  -1   4  32        0.86        1.24      2.50 o 
   0   4  32       35.92       39.57     13.21 o 
   1   4  32       20.94       15.15      8.72 o 
  -3   1  33        5.02        4.34      2.08 o 
  -2   1  33        4.22        4.86      2.18 o 
  -1   1  33        0.77        1.19      3.34 o 
   0   1  33       39.51       38.24      8.37 o 
   1   1  33       42.70       45.63      6.55 o 
   2   1  33        0.68        0.90      3.00 o 
   3   1  33        7.28        4.38      4.07 o 
  -3   2  33        4.67        4.80      1.88 o 
  -2   2  33        0.51        0.63      0.95 o 
  -1   2  33       32.27       28.92      6.85 o 
   0   2  33       18.05       13.56      6.89 o 
   1   2  33       61.95       60.52      9.17 o 
   2   2  33       90.47       89.46      9.50 o 
  -3   3  33       43.28       40.99      6.95 o 
  -2   3  33       59.42       65.81      9.03 o 
  -1   3  33       21.67       16.96      7.27 o 
   0   3  33        4.50        5.46      2.81 o 
   1   3  33       71.16       73.44     12.95 o 
   2   3  33       56.07       55.48      8.14 o 
  -1   4  33        0.76        1.05      1.80 o 
   0   4  33       33.05       34.15      6.98 o 
   1   4  33       10.06        5.51      4.07 o 
  -3   0  34       17.39       14.56      7.82 o 
  -2   0  34       23.00       19.08      5.07 o 
  -1   0  34       70.54       66.22      7.57 o 
   0   0  34       68.94       59.32     11.97 o 
   1   0  34      261.01      270.90     12.09 o 
   2   0  34        7.69       10.31      8.37 o 
  -3   1  34      125.65      145.94     12.52 o 
  -2   1  34        3.97        2.38      2.26 o 
  -1   1  34       55.71       52.65      7.07 o 
   0   1  34       83.77       81.97     13.36 o 
   1   1  34      146.25      153.33     22.86 o 
   2   1  34        1.94        2.98      2.79 o 
  -3   2  34       10.96        7.29      3.97 o 
  -2   2  34        4.45        2.06      1.92 o 
  -1   2  34       15.68       11.10      5.04 o 
   0   2  34        9.04        6.59      3.12 o 
   1   2  34        2.78        2.27      1.90 o 
   2   2  34       17.14       12.01      8.70 o 
  -2   3  34        1.00       -0.19      2.20 o 
  -1   3  34        9.45        6.46      3.93 o 
   0   3  34       51.08       52.55      7.29 o 
   1   3  34        0.00        1.11      3.33 o 
  -1   4  34        3.93        2.82      2.42 o 
   0   4  34       56.33       57.53      9.85 o 
  -3   1  35        2.44        2.29      2.31 o 
  -2   1  35        1.22        1.14      1.55 o 
  -1   1  35        6.20        7.78      3.26 o 
   0   1  35        1.97        2.00      3.94 o 
   1   1  35       80.20       86.68      8.03 o 
   2   1  35        4.26        1.11      3.71 o 
  -2   2  35        2.34        2.21      2.24 o 
  -1   2  35        2.52        3.18      2.15 o 
   0   2  35        0.01        1.32      3.44 o 
   1   2  35       21.13       15.59     10.37 o 
   2   2  35       13.50        9.58      7.39 o 
  -2   3  35       53.77       65.77      9.75 o 
  -1   3  35       14.66       12.77      6.00 o 
   0   3  35       30.10       22.76     11.59 o 
   1   3  35        2.89        4.63      3.85 o 
  -3   0  36       60.22       60.56      9.23 o 
  -2   0  36        8.19        4.90      4.77 o 
  -1   0  36       71.03       70.91     11.64 o 
   0   0  36        9.23        9.43      8.15 o 
   1   0  36      678.58      879.09     23.22 o 
   2   0  36        3.57        1.11      2.29 o 
  -2   1  36        9.62       10.90      3.02 o 
  -1   1  36       10.60        6.30      3.89 o 
   0   1  36       32.11       37.56      8.92 o 
   1   1  36        2.51        2.14      3.99 o 
   2   1  36       18.38       12.05      9.23 o 
  -2   2  36        0.01        1.04      1.79 o 
  -1   2  36       48.60       51.87      7.19 o 
   0   2  36       42.93       38.14      8.28 o 
   1   2  36        3.42        1.87      3.85 o 
  -1   3  36        0.22       -0.12      2.64 o 
   0   3  36      145.31      156.64     22.90 o 
  -2   1  37        0.54        3.59      1.99 o 
  -1   1  37        4.16        3.67      3.89 o 
   0   1  37        7.44       10.85      5.23 o 
   1   1  37        1.73        4.86      4.87 o 
  -2   2  37        4.14        3.53      2.09 o 
  -1   2  37       41.88       42.29      7.79 o 
   0   2  37        3.67        4.07      3.88 o 
   1   2  37       43.19       36.06      7.43 o 
  -2   0  38      115.67      136.07     27.86 o 
  -1   0  38        0.13        3.11      5.60 o 
   0   0  38       25.35       20.39     14.31 o 
   1   0  38      142.36      152.93     31.02 o 
  -2   1  38        0.46        1.12      1.99 o 
  -1   1  38        0.55       -0.85      3.35 o 
   0   1  38        2.86        2.88      3.27 o 
   1   1  38      159.55      180.66     26.25 o 
  -1   2  38       49.38       47.00     11.17 o 
   0   2  38       32.71       24.00     16.97 o 
  -1   1  39        0.00        1.97      3.93 o 
   0   1  39       41.49       39.09      8.39 o 
                                                 
